# Supplementary material for: Leucine Biosynthesis Is Involved in Regulating High Lipid Accumulation in Yarrowia lipolytica
Source: mBio. 2017 Jun 20;8(3):e00857-17. doi: 10.1128/mBio.00857-17 (PMC5478895; doi:10.1128/mBio.00857-17)
Supplement: DATA SET S1 [file mbo003173357sd1.xlsx]

## Sheet: TableS1
Gene	logFC	AveExpr	adj.P.Val	factor	GO terms
YALI0A00418g	-0.65551	4.26038	0.0359644	DGA	catalytic activity; integral component of membrane; transmembrane transport
YALI0A02068g	0.677154	5.91272	0.0306103	DGA	nucleotidyltransferase activity; nucleoside-triphosphatase activity; DNA binding; ATP binding; DNA replication
YALI0A03597g	0.624271	10.7244	0.0349206	DGA	catalytic activity; cation binding; cell part; carbohydrate metabolic process; plasma membrane; membrane; transferase activity; anchored component of membrane
YALI0A04521g	-1.42106	1.94303	0.00932554	DGA	nucleic acid binding
YALI0A05885g	-1.20488	4.54373	0.0436534	DGA
YALI0A06435g	-1.24647	5.36719	0.0173142	DGA	identical protein binding; negative regulation of catalytic activity; serine-type endopeptidase activity; proteolysis; peptidase activity; serine-type peptidase activity; hydrolase activity
YALI0A06589g	0.7963	8.38161	0.00190323	DGA	alpha-1,2-mannosyltransferase activity; alpha-1,6-mannosyltransferase complex; cell-cell adhesion; cell-matrix adhesion; evasion or tolerance of defenses of other organism involved in symbiotic interaction; extracellular region; filamentous growth; fungal-type cell wall organization; mannoprotein biosynthetic process; pathogenesis; plasma membrane; protein O-linked glycosylation; mannosylation; m…
YALI0A07084g	1.34639	6.24211	0.0173142	DGA	plasma membrane; mitochondrial outer membrane translocase complex; protein targeting; intracellular protein transport
YALI0A08165g	0.572108	8.79497	0.0142831	DGA
YALI0A08536g	0.492416	6.61088	0.0349206	DGA	integral component of membrane; GPI-anchor transamidase complex
YALI0A08734g	-0.655157	7.2197	0.0100184	DGA	cellular nitrogen compound biosynthetic process; mycelium development; metabolic process; catalytic activity; transaminase activity; pyridoxal phosphate binding
YALI0A09812g	0.661436	7.02045	0.0079106	DGA
YALI0A09922g	0.895232	8.47652	0.0479957	DGA	ribosome biogenesis; structural constituent of ribosome; intracellular; ribosome; translation
YALI0A10010g	-0.557259	6.18012	0.0412451	DGA	cellular response to drug
YALI0A10310g	0.542501	5.29387	0.0362963	DGA	folic acid biosynthetic process; GTP cyclohydrolase I activity; cytoplasm; tetrahydrofolate biosynthetic process
YALI0A10813g	0.923847	4.80073	0.0299521	DGA	mitochondrion; translation
YALI0A11473g	1.05771	4.91606	0.00249786	DGA	ATP catabolic process; transport; integral component of membrane; ATPase activity; ATPase activity, coupled to transmembrane movement of substances; transmembrane transport; nucleotide binding; ATP binding
YALI0A11781g	-1.11201	2.49926	0.0179179	DGA	extracellular region; negative regulation of megakaryocyte differentiation; nucleoplasm; phosphatidylinositol-mediated signaling; telomere maintenance; CENP-A containing nucleosome assembly at centromere; nucleosome assembly; protein heterodimerization activity; nucleosome; DNA binding; nucleus; chromosome
YALI0A11803g	-4.73981	1.74942	0.00378863	DGA	nucleotide binding; oxidation-reduction process; metabolic process; oxidoreductase activity
YALI0A12573g	-1.0831	4.06618	0.0178944	DGA	membrane; metabolic process; hydrolase activity, acting on ester bonds
YALI0A13563g	1.03706	2.78979	0.0172742	DGA	metabolic process; hydrolase activity
YALI0A15576g	-1.15583	5.52424	0.018254	DGA	integral component of membrane; transmembrane transport
YALI0A15972g	1.18422	8.76676	0.0362963	DGA	adhesion of symbiont to host; active evasion of host immune response via regulation of host complement system; carbon utilization; cell surface; cytosol; extracellular region; fibrinogen binding; fructose metabolic process; gluconeogenesis; high molecular weight kininogen binding; hyphal cell wall; hyphal tip; integrin binding; integrin complex; leukocyte cell-cell adhesion; mannose metabolic pro…
YALI0A16379g	1.07532	4.68821	0.0412451	DGA	alcohol dehydrogenase (NAD) activity; mitochondrial matrix; nucleotide binding; zinc ion binding; oxidoreductase activity; metal ion binding; oxidation-reduction process
YALI0A17171g	-2.13396	5.06207	3.84792e-05	DGA	ATP catabolic process; transport; integral component of membrane; ATPase activity; ATPase activity, coupled to transmembrane movement of substances; transmembrane transport; nucleotide binding; ATP binding
YALI0A17237g	-1.78982	0.235435	0.00730473	DGA	biological_process; cellular_component; molecular_function; oxidation-reduction process; oxidoreductase activity
YALI0A17985g	0.463558	7.81117	0.0431263	DGA	heat shock protein binding; plasma membrane; protein folding; unfolded protein binding; intracellular; protein transporter activity; posttranslational protein targeting to membrane, translocation
YALI0A20152g	-1.31493	8.96845	0.0429399	DGA	ATP binding; cell surface; cellular response to drug; drug binding; intracellular signal transduction; metal ion binding; plasma membrane; positive regulation of translational elongation; protein kinase C activity; protein phosphorylation; ribosome; serine family amino acid metabolic process; translation elongation factor activity; yeast-form cell wall; GTP catabolic process; GTPase activity; nuc…
YALI0A20372g	-0.583183	7.41586	0.0403952	DGA	intracellular; metabolic process; protein ubiquitination; ubiquitin-protein ligase activity; ligase activity
YALI0A20988g	-0.831111	3.71098	0.0429399	DGA	transport; membrane; integral component of membrane
YALI0A21076g	0.783798	8.22676	0.0100184	DGA	protein binding
YALI0A21395g	-2.01808	0.0850511	0.0336518	DGA
YALI0A21417g	-0.724907	6.39863	0.0429399	DGA	carnitine biosynthetic process; glycine metabolic process; L-serine metabolic process; threonine aldolase activity; threonine metabolic process; catalytic activity; cellular amino acid metabolic process; lyase activity; pyridoxal phosphate binding
YALI0A21461g	-3.89622	5.16075	4.94574e-05	DGA	membrane; mitochondrial outer membrane; mitochondrion; integral component of membrane
YALI0B00132g	-1.28028	0.318158	0.0349206	DGA	aspartic-type endopeptidase activity; proteolysis; peptidase activity; hydrolase activity
YALI0B00264g	-0.719792	7.12603	0.00944904	DGA	iron ion binding; cytoplasm; iron-sulfur cluster assembly; iron-sulfur cluster binding
YALI0B01364g	-1.16027	9.85239	0.00240909	DGA	isoleucine biosynthetic process; isomerase activity; valine biosynthetic process; metabolic process; 3-isopropylmalate dehydratase complex; 4 iron, 4 sulfur cluster binding; 3-isopropylmalate dehydratase activity; cellular amino acid biosynthetic process; branched-chain amino acid biosynthetic process; leucine biosynthetic process; lyase activity
YALI0B01408g	-1.25468	9.93085	0.0235279	DGA	serine-type carboxypeptidase activity; vacuole; carboxypeptidase activity; proteolysis; peptidase activity; hydrolase activity
YALI0B01474g	-0.988054	2.2326	0.0374252	DGA	nucleotide binding; damaged DNA binding; nucleus; nucleotide-excision repair
YALI0B02332g	0.755068	8.32537	0.0264019	DGA	cytoplasm; catalytic activity; mannosyl-oligosaccharide glucosidase activity; oligosaccharide metabolic process
YALI0B02409g	-0.80411	6.32828	0.0411703	DGA
YALI0B02948g	0.851271	8.27173	0.0368183	DGA	glycerolipid metabolic process; carbohydrate metabolic process; glycerol-3-phosphate metabolic process; glycerol-3-phosphate dehydrogenase complex; oxidoreductase activity, acting on the CH-OH group of donors, NAD or NADP as acceptor; protein homodimerization activity; glycerol-3-phosphate catabolic process; coenzyme binding; NAD binding; glycerol-3-phosphate dehydrogenase [NAD+] activity; cytopl…
YALI0B03080g	0.870099	7.48613	0.0235238	DGA	catalytic activity; metabolic process
YALI0B03938g	-1.01437	4.35406	0.0402035	DGA	protein binding
YALI0B03960g	0.506169	7.52421	0.0232051	DGA	metabolic process; nucleic acid binding; RISC complex; hydrolase activity, acting on ester bonds; gene silencing by RNA
YALI0B04158g	-0.573617	6.83961	0.0359644	DGA	nucleoside-triphosphatase activity; protein folding; unfolded protein binding; nucleotide binding; ATP binding
YALI0B04312g	1.43529	8.99777	0.00469838	DGA	cell surface; cytoplasm; hyphal cell wall; nucleotide binding; streptomycin biosynthetic process; inositol-3-phosphate synthase activity; inositol biosynthetic process; phospholipid biosynthetic process
YALI0B05258g	-0.680888	8.51465	0.0286482	DGA	proteolysis; peptidase activity
YALI0B05280g	-0.83795	7.29808	0.0106234	DGA	membrane; integral component of membrane
YALI0B05852g	-0.712663	6.11993	0.00932554	DGA	molecular_function; membrane; integral component of membrane
YALI0B05896g	0.598488	9.19223	0.0490587	DGA	ribosome biogenesis; structural constituent of ribosome; intracellular; translation; ribosome; ribonucleoprotein complex
YALI0B06391g	-0.657249	6.27315	0.0341257	DGA	cellular response to drug; cellular response to heat; cellular response to neutral pH; filamentous growth of a population of unicellular organisms in response to heat; filamentous growth of a population of unicellular organisms in response to neutral pH; glucose transmembrane transporter activity; glucose transport; negative regulation of complement activation; plasma membrane; transporter activi…
YALI0B09031g	0.803701	6.10826	0.00746233	DGA
YALI0B09999g	-1.34553	3.1301	0.0179179	DGA	nitrogen compound metabolic process; catalytic activity; nitronate monooxygenase activity; oxidation-reduction process
YALI0B10153g	0.64317	8.17636	0.0261674	DGA	delta12-fatty acid dehydrogenase activity; pathogenesis; unsaturated fatty acid biosynthetic process; lipid metabolic process
YALI0B10175g	1.70104	0.602157	0.0310787	DGA	nucleotide binding; zinc ion binding; oxidoreductase activity; oxidation-reduction process
YALI0B10956g	-0.942573	5.34492	0.0321339	DGA	calcium ion import; plasma membrane
YALI0B12826g	1.2051	9.29874	0.0348217	DGA	cell surface; ribosome biogenesis; structural constituent of ribosome; intracellular; translation; ribosome; ribonucleoprotein complex
YALI0B13420g	0.610567	6.92172	0.0380059	DGA	catalytic activity; phosphorylase activity; nucleoside metabolic process; transferase activity, transferring pentosyl groups; nucleus; cytoplasm; purine ribonucleoside salvage; transferase activity; transferase activity, transferring glycosyl groups; S-methyl-5-thioadenosine phosphorylase activity; L-methionine salvage from methylthioadenosine
YALI0B14509g	0.858533	10.7791	0.0261674	DGA	cell surface; hyphal cell wall; methanogenesis; methionine metabolic process; plasma membrane; nucleotide binding; methionine adenosyltransferase activity; ATP binding; S-adenosylmethionine biosynthetic process; one-carbon metabolic process; transferase activity; metal ion binding
YALI0B14729g	1.60469	5.7524	0.0429399	DGA	mycelium development; nicotinamide metabolic process; nicotinate nucleotide metabolic process; metabolic process; nicotinamide nucleotide biosynthetic process; ribosylnicotinamide kinase activity; nucleotide binding; ATP binding; kinase activity; phosphorylation; transferase activity
YALI0B14861g	0.952871	7.63058	0.0271098	DGA	mitochondrial inner membrane; NADH dehydrogenase activity; plasma membrane; oxidoreductase activity, acting on NAD(P)H; electron transport chain
YALI0B15268g	-0.762787	6.64578	0.0377979	DGA	oxidoreductase activity; oxidation-reduction process
YALI0B15752g	0.900368	6.92806	0.0228798	DGA	cell cycle; cell division; GTP catabolic process; GTPase activity; intracellular protein transport; nucleocytoplasmic transport; plasma membrane; intracellular; small GTPase mediated signal transduction; nucleotide binding; GTP binding; membrane
YALI0B16170g	-1.09523	3.18163	0.0439369	DGA	protein binding
YALI0B16522g	-0.598519	4.85421	0.0259736	DGA	amino acid transmembrane transport; transport; amino acid transport; amino acid transmembrane transporter activity; membrane; transmembrane transport; integral component of membrane
YALI0B16852g	-1.27957	2.40752	0.0481397	DGA
YALI0B17380g	0.581318	8.17713	0.0337157	DGA	actin binding; cytoskeleton; regulation of actin filament polymerization
YALI0B18370g	-3.15381	-0.580739	0.0085084	DGA
YALI0B19558g	0.911159	3.85935	0.0325241	DGA	RNA (guanine-N7)-methylation; tRNA modification; tRNA binding; RNA binding; nucleus; tRNA processing; methyltransferase activity; tRNA (guanine-N7-)-methyltransferase activity; transferase activity; tRNA methylation; methylation
YALI0B19668g	0.841504	7.84029	0.0325241	DGA	membrane; integral component of membrane
YALI0B19800g	-0.606161	9.42186	0.0429399	DGA	amino acid transmembrane transport; transport; amino acid transport; amino acid transmembrane transporter activity; membrane; transmembrane transport; integral component of membrane
YALI0B19866g	-1.1558	5.56414	0.0351878	DGA
YALI0B20196g	0.782476	7.34898	0.0347857	DGA	acyl-carrier-protein biosynthetic process; fatty acid elongase activity; fatty acid elongase complex; fatty acid elongation, unsaturated fatty acid; sphingolipid biosynthetic process; vesicle-mediated transport; lipid metabolic process; fatty acid metabolic process; fatty acid biosynthetic process; membrane; integral component of membrane; transferase activity
YALI0B20416g	0.557344	5.39025	0.0325241	DGA	cellular protein modification process; nucleotide binding; transferase activity; protein binding
YALI0B20636g	-1.15883	6.30618	0.0209371	DGA	catalytic activity; metabolic process
YALI0B20966g	-0.868216	6.22171	0.0190194	DGA	integral component of membrane
YALI0B20988g	-0.892549	4.33864	0.0100184	DGA	transcription factor complex; sequence-specific DNA binding transcription factor activity; nucleus; regulation of transcription, DNA-templated
YALI0B21076g	0.904732	8.18751	0.0490587	DGA	cobalamin binding; lysosomal membrane; ribosome biogenesis; transport; integral component of membrane; structural constituent of ribosome; intracellular; translation; ribosome; ribonucleoprotein complex
YALI0B21252g	0.967646	7.54842	0.00944904	DGA	ribosome biogenesis; structural constituent of ribosome; intracellular; translational elongation; ribosome; ribonucleoprotein complex
YALI0B21318g	-2.85824	2.47374	0.000275127	DGA
YALI0B21824g	-1.23456	2.92628	0.00451883	DGA	electron carrier activity; iron ion binding; oxidoreductase activity, acting on paired donors, with incorporation or reduction of molecular oxygen; heme binding; monooxygenase activity; oxidoreductase activity; metal ion binding; oxidation-reduction process
YALI0B23452g	-2.53255	2.23071	0.0100184	DGA
YALI0B23474g	-1.34753	2.81851	0.0247742	DGA
YALI0C00275g	-1.05428	4.86839	0.00177099	DGA	protein binding
YALI0C00297g	-1.83697	2.89501	0.00746233	DGA
YALI0C00605g	0.773538	8.41323	0.00948449	DGA	cytoplasmic part; macromolecular complex; regulation of transcription, DNA-templated; nucleus; cytoplasm; transport; protein transport
YALI0C00847g	-0.672272	4.92996	0.0349206	DGA	integral component of membrane; transmembrane transport
YALI0C01067g	-0.873908	6.15423	0.0429399	DGA
YALI0C01089g	-0.675499	3.21265	0.0321339	DGA
YALI0C01111g	-0.810797	6.02058	0.0196353	DGA	riboflavin synthase complex; riboflavin synthase activity; riboflavin biosynthetic process; oxidoreductase activity; oxidation-reduction process
YALI0C03696g	-1.19534	6.32524	0.000177046	DGA	isomerase activity
YALI0C04048g	-0.992151	5.34392	0.0159354	DGA	protein binding
YALI0C04477g	0.506714	8.0625	0.0437306	DGA	response to chemical; integral component of membrane; transmembrane transport
YALI0C04796g	-0.849763	7.19232	0.00190323	DGA	cytoplasmic part; intracellular organelle; transporter activity; transport; membrane; integral component of membrane; transmembrane transport
YALI0C05148g	0.929073	8.2146	0.0105169	DGA	cytosolic small ribosomal subunit; rRNA export from nucleus; transmembrane transport; transporter activity; integral component of membrane; structural constituent of ribosome; intracellular; ribosome; translation
YALI0C05280g	-0.620926	5.06536	0.0261409	DGA	chromatin DNA binding; EKC/KEOPS complex; metalloendopeptidase activity; nuclear chromatin; positive regulation of transcription from RNA polymerase II promoter; proteolysis; telomere maintenance; threonylcarbamoyladenosine metabolic process; chromosome, telomeric region; nucleus; chromosome; cytoplasm; transcription, DNA-templated; regulation of transcription, DNA-templated; tRNA processing; tra…
YALI0C05687g	0.743091	10.6209	0.0336201	DGA
YALI0C05797g	0.577318	5.14973	0.0291922	DGA
YALI0C06105g	2.71422	4.15874	0.00177099	DGA	integral component of membrane; transmembrane transport
YALI0C06369g	1.00819	13.1263	0.00579474	DGA	adhesion of symbiont to host; cell wall organization; cell surface; cell-matrix adhesion; extracellular region; fibronectin binding; gluconeogenesis; hyphal cell wall; induction by symbiont of host defense response; laminin binding; plasma membrane; yeast-form cell wall; glucose metabolic process; oxidoreductase activity, acting on the aldehyde or oxo group of donors, NAD or NADP as acceptor; NAD…
YALI0C06534g	-0.930542	3.9359	0.00492511	DGA
YALI0C06864g	0.818074	7.82711	0.0079106	DGA	nucleic acid binding
YALI0C07194g	-2.71657	2.95437	0.000895016	DGA	transmembrane transport; integral component of membrane
YALI0C07524g	-0.778461	8.88096	0.0193795	DGA	regulation of translational initiation; ribosome; translation initiation factor activity; translational initiation
YALI0C07590g	-3.04196	-0.725404	0.0153988	DGA	inorganic anion transport; bile acid and bile salt transport; sodium ion transport; bile acid:sodium symporter activity; inorganic anion transmembrane transporter activity; membrane; integral component of membrane; transmembrane transport
YALI0C08327g	-0.945214	4.27993	0.0046847	DGA
YALI0C09119g	-1.83554	2.80054	0.0010133	DGA	oxidoreductase activity, acting on the CH-OH group of donors, NAD or NADP as acceptor; oxidoreductase activity; oxidation-reduction process
YALI0C09218g	0.987858	9.19505	0.0267348	DGA	ribosome biogenesis; transferase activity; structural constituent of ribosome; translation; large ribosomal subunit; ribosome; ribonucleoprotein complex
YALI0C09350g	-0.970039	3.86125	0.0286482	DGA	aerobic respiration; mitochondrial respiratory chain complex IV assembly; protein processing; unfolded protein binding; integral component of membrane; mitochondrion; mitochondrial inner membrane; membrane
YALI0C10010g	-1.09548	3.66929	0.0271098	DGA	transcription factor complex; methylation; DNA binding; sequence-specific DNA binding transcription factor activity; DNA repair; regulation of transcription, DNA-templated; methyltransferase activity; zinc ion binding; sequence-specific DNA binding
YALI0C11671g	1.45694	5.41676	0.0341257	DGA	chromatin; chromatin remodeling; DNA binding, bending; DNA replication-independent nucleosome organization; MutSalpha complex; nucleosome binding; protein binding; RNA polymerase II transcriptional preinitiation complex assembly; RNA polymerase III transcriptional preinitiation complex assembly; sequence-specific DNA binding; DNA binding; nucleus; chromosome; DNA repair; transcription, DNA-templa…
YALI0C13794g	-1.48225	0.637566	0.0106234	DGA	nucleus; regulation of transcription from RNA polymerase II promoter; sequence-specific DNA binding RNA polymerase II transcription factor activity; transcription from RNA polymerase II promoter; zinc ion binding; regulation of transcription, DNA-templated
YALI0C14388g	-3.02591	6.88532	2.98502e-06	DGA	intracellular; metabolic process; methylation; methyltransferase activity; transferase activity; zinc ion binding
YALI0C15048g	-0.995324	6.14047	0.0079106	DGA	regulation of RNA metabolic process; ribonuclease activity; RNA binding
YALI0C15895g	1.75912	10.0282	0.0100184	DGA	cell surface; cellular response to drug; ribosome biogenesis; structural constituent of ribosome; intracellular; translation; large ribosomal subunit; ribosome; ribonucleoprotein complex
YALI0C16346g	0.485356	6.96568	0.0452071	DGA	intracellular; regulation of GTPase activity; positive regulation of Rho GTPase activity; Rho guanyl-nucleotide exchange factor activity; regulation of Rho protein signal transduction
YALI0C17237g	0.977832	8.93316	0.0429399	DGA	amino acid transmembrane transport; transport; amino acid transport; amino acid transmembrane transporter activity; membrane; transmembrane transport; integral component of membrane
YALI0C17545g	0.700231	9.75999	0.0042655	DGA	intracellular; transport; transporter activity
YALI0C17875g	-1.41048	0.361137	0.0406645	DGA
YALI0C18029g	-0.799347	5.72017	0.0481348	DGA	oxidoreductase activity, acting on single donors with incorporation of molecular oxygen
YALI0C18227g	-0.537023	6.14802	0.0490587	DGA	mitochondrial respiratory chain complex III assembly; mitochondrial ribosome; mitochondrion; positive regulation of mitochondrial translation; ribosome binding; integral component of mitochondrial membrane
YALI0C18263g	-1.29948	8.70133	0.00451883	DGA
YALI0C18315g	-1.55115	6.33148	0.0428381	DGA	copper ion binding; primary amine oxidase activity; amine metabolic process; quinone binding; oxidoreductase activity; metal ion binding; oxidation-reduction process
YALI0C18667g	-0.565829	7.70021	0.0317449	DGA	regulation of transcription from RNA polymerase II promoter; transcription from RNA polymerase II promoter; sequence-specific DNA binding RNA polymerase II transcription factor activity; zinc ion binding; DNA binding; nucleus; transcription, DNA-templated; regulation of transcription, DNA-templated; metal ion binding
YALI0C19338g	-0.696038	4.38096	0.0429399	DGA	protein binding
YALI0C20251g	-4.79378	2.88626	0.00252922	DGA	nucleotide binding; oxidation-reduction process; oxidoreductase activity; cellular metabolic process; metabolic process; catalytic activity; coenzyme binding
YALI0C20471g	1.47949	4.28061	0.00778661	DGA	biological_process; cellular_component; molecular_function
YALI0C21274g	-3.17775	-0.808489	0.00202994	DGA
YALI0C21516g	0.85649	7.44215	0.00610634	DGA	arylesterase activity; extracellular region
YALI0C21560g	0.808167	10.1232	0.0490587	DGA	cell surface; ribosome biogenesis; small-subunit processome; structural constituent of ribosome; intracellular; translation; ribosome; ribonucleoprotein complex
YALI0C21604g	-1.01016	7.35864	0.00202994	DGA	vacuole; serine-type carboxypeptidase activity; proteolysis
YALI0C21934g	-0.646306	6.64359	0.00780288	DGA	biological_process; pyridoxal phosphate binding
YALI0C22275g	-0.925134	5.02558	0.0481397	DGA	intracellular; SNAP receptor activity; intracellular protein transport; membrane; vesicle-mediated transport
YALI0C22792g	-0.600607	7.04848	0.0481397	DGA	copper ion binding; primary amine oxidase activity; amine metabolic process; quinone binding; oxidoreductase activity; metal ion binding; oxidation-reduction process
YALI0C23188g	0.595679	6.19177	0.0193795	DGA	protein binding
YALI0C23254g	3.04426	0.854501	0.00013262	DGA
YALI0C24442g	-3.57608	0.39587	0.00108677	DGA
YALI0D00132g	-1.1562	3.19982	0.0079106	DGA	transmembrane transporter activity; substrate-specific transmembrane transporter activity; transmembrane transport; transport; membrane; integral component of membrane
YALI0D00198g	-1.30247	1.39724	0.0394023	DGA
YALI0D00803g	-0.488498	6.56305	0.0277358	DGA	transcription elongation from RNA polymerase II promoter; transcription elongation factor complex
YALI0D01441g	-0.921152	6.07769	0.00564423	DGA
YALI0D02321g	0.451513	7.00282	0.0412451	DGA	nucleotide metabolic process; starch metabolic process; sucrose metabolic process; oxidoreductase activity, acting on the CH-OH group of donors, NAD or NADP as acceptor; NAD binding; UDP-glucose 6-dehydrogenase activity; oxidoreductase activity; oxidation-reduction process
YALI0D03135g	-1.05006	9.76154	0.00728943	DGA	isoleucine biosynthetic process; isomerase activity; leucine biosynthetic process; metal ion binding; mitochondrion; mycelium development; pantothenate biosynthetic process; valine biosynthetic process; ketol-acid reductoisomerase activity; cellular amino acid biosynthetic process; branched-chain amino acid biosynthetic process; oxidoreductase activity; oxidoreductase activity, acting on the CH-O…
YALI0D03245g	0.872882	11.5056	0.00778661	DGA
YALI0D03465g	1.20421	3.65555	0.0100184	DGA	cell surface; cell wall-bounded periplasmic space; hexachlorocyclohexane metabolic process; pathogenesis; riboflavin metabolic process; metabolic process; dephosphorylation; acid phosphatase activity; extracellular region; hydrolase activity; metal ion binding
YALI0D04136g	0.602556	8.43267	0.0269845	DGA	nucleic acid binding; zinc ion binding
YALI0D04510g	-0.740259	7.00941	0.0127324	DGA
YALI0D04873g	-0.86319	4.5105	0.0173142	DGA	ATP biosynthetic process; sarcoplasmic reticulum; metabolic process; cation transport; cation-transporting ATPase activity; metal ion binding; calcium ion transmembrane transport; nucleotide binding; calcium-transporting ATPase activity; ATP binding; transport; ion transport; calcium ion transport; membrane; integral component of membrane; hydrolase activity
YALI0D04917g	-0.603831	5.64586	0.0339922	DGA	nucleotide binding; nucleic acid binding
YALI0D05313g	-0.685823	6.26095	0.0079106	DGA	protein binding
YALI0D05511g	-1.08182	6.01128	0.00710587	DGA	hydrolase activity; exosome (RNase complex); RNA binding
YALI0D06149g	1.03365	7.09525	0.0175601	DGA	extracellular region
YALI0D06193g	-0.750708	6.89062	0.027207	DGA	regulation of transcription from RNA polymerase II promoter; transcription from RNA polymerase II promoter; sequence-specific DNA binding RNA polymerase II transcription factor activity; nucleus; regulation of transcription, DNA-templated; zinc ion binding
YALI0D06303g	0.997551	8.16415	0.0228798	DGA	magnesium ion binding; isocitrate dehydrogenase (NAD+) activity; tricarboxylic acid cycle; oxidoreductase activity, acting on the CH-OH group of donors, NAD or NADP as acceptor; NAD binding; oxidoreductase activity; oxidation-reduction process
YALI0D06391g	-0.64201	4.99475	0.0439369	DGA	acyl-carrier-protein biosynthetic process; metabolic process; N-acetyltransferase activity
YALI0D06754g	0.638129	6.30824	0.0220765	DGA	iron ion transport; copper ion binding; oxidoreductase activity; metal ion binding; oxidation-reduction process
YALI0D07062g	-2.11512	2.32645	0.00746233	DGA	nucleotide binding; oxidation-reduction process; oxidoreductase activity; cellular metabolic process; metabolic process; catalytic activity; coenzyme binding
YALI0D08052g	-1.25658	8.10552	0.00190323	DGA	mycelium development; vacuole; serine-type carboxypeptidase activity; carboxypeptidase activity; proteolysis; peptidase activity; hydrolase activity
YALI0D08228g	1.10733	10.2837	0.00325921	DGA	plasma membrane; transporter activity; mitochondrial inner membrane; transmembrane transport; transport; membrane; integral component of membrane
YALI0D09867g	-0.498361	5.94224	0.0411593	DGA	cellular response to biotic stimulus; cellular response to starvation; filamentous growth of a population of unicellular organisms in response to biotic stimulus; filamentous growth of a population of unicellular organisms in response to starvation; plasma membrane; tryptophan metabolic process; metabolic process; monooxygenase activity; kynurenine 3-monooxygenase activity; mitochondrion; mitocho…
YALI0D10835g	0.53797	11.145	0.039123	DGA	aspartic-type endopeptidase activity; proteolysis; peptidase activity; hydrolase activity
YALI0D11286g	-1.05191	3.66278	0.0429399	DGA
YALI0D11638g	-1.86422	0.418285	0.0348217	DGA
YALI0D12408g	1.22064	7.0876	0.024405	DGA	regulation of catalytic activity; Rho GDP-dissociation inhibitor activity; cytoplasm
YALI0D12562g	0.644117	5.10597	0.0481348	DGA	helicase activity; DNA binding; ATP binding
YALI0D12584g	0.615665	9.86917	0.0360602	DGA	hydrolase activity; mitochondrial inner membrane; proton-transporting ATP synthase complex; ATP synthesis coupled proton transport; proton-transporting ATP synthase activity, rotational mechanism
YALI0D13046g	-0.838708	6.65944	0.00202994	DGA	intracellular; zinc ion binding; metal ion binding
YALI0D13255g	-1.06521	2.07495	0.00778661	DGA
YALI0D13266g	-0.927568	3.71675	0.0299521	DGA
YALI0D13728g	1.03059	8.17996	0.0261838	DGA	cytosolic small ribosomal subunit; maturation of SSU-rRNA from tricistronic rRNA transcript (SSU-rRNA, 5.8S rRNA, LSU-rRNA); mycelium development; nucleolus; translational elongation; nucleotide binding; structural constituent of ribosome; intracellular; translation; ribosome; ribonucleoprotein complex
YALI0D13794g	1.55954	7.42992	0.0261674	DGA	endonucleolytic cleavage in ITS1 to separate SSU-rRNA from 5.8S rRNA and LSU-rRNA from tricistronic rRNA transcript (SSU-rRNA, 5.8S rRNA, LSU-rRNA); cytosolic small ribosomal subunit; endonucleolytic cleavage to generate mature 3'-end of SSU-rRNA from (SSU-rRNA, 5.8S rRNA, LSU-rRNA); translational elongation; structural constituent of ribosome; intracellular; translation; cytoplasm; ribosome; rRN…
YALI0D14916g	-0.616365	6.72054	0.0209371	DGA	RNA ligase (ATP) activity; ATP binding; tRNA splicing, via endonucleolytic cleavage and ligation
YALI0D15026g	-1.35116	6.83723	0.00249786	DGA	cytoplasmic part; intracellular membrane-bounded organelle; integral component of membrane; transmembrane transport
YALI0D15334g	-1.38328	8.11886	0.00335982	DGA	cellular response to copper ion; cellular response to drug; cellular response to heat; cellular response to neutral pH; double-stranded DNA binding; sequence-specific DNA binding transcription factor activity; symbiosis, encompassing mutualism through parasitism; transcription factor complex; positive regulation of filamentous growth of a population of unicellular organisms in response to biotic …
YALI0D15510g	-0.716398	6.60041	0.0315115	DGA	protein binding; zinc ion binding; metal ion binding
YALI0D16753g	0.824719	8.5483	0.011418	DGA	chronological cell aging; glyoxylate metabolic process; mitochondrion; mRNA binding; nucleotide binding; pyruvate metabolic process; reductive tricarboxylic acid cycle; replicative cell aging; catalytic activity; carbohydrate metabolic process; malate metabolic process; malate dehydrogenase activity; oxidoreductase activity, acting on the CH-OH group of donors, NAD or NADP as acceptor; cellular c…
YALI0D17270g	2.29106	4.6779	0.000177046	DGA	aspartic-type endopeptidase activity; proteolysis; peptidase activity; hydrolase activity
YALI0D17402g	-0.445521	7.09525	0.0479957	DGA	cellular amino acid metabolic process; metabolic process; catalytic activity; pyridoxal phosphate binding
YALI0D17622g	-3.41187	1.31449	0.011418	DGA	oxidoreductase activity; oxidation-reduction process
YALI0D17666g	-0.938525	5.2698	0.0079106	DGA	aminoacyl-tRNA editing activity; aminoacyl-tRNA ligase activity; ATP binding; cytoplasm; isoleucine-tRNA ligase activity; isoleucyl-tRNA aminoacylation; nucleotide binding; regulation of translational fidelity; tRNA aminoacylation for protein translation
YALI0D18062g	-1.09011	4.65705	0.0374103	DGA	biological_process; molecular_function; translation elongation factor activity; translational elongation; heat shock protein binding; unfolded protein binding
YALI0D18832g	-1.38715	2.41431	0.0330933	DGA	protein binding
YALI0D18876g	-2.08938	1.05011	0.0155855	DGA	transporter activity; transmembrane transporter activity; substrate-specific transmembrane transporter activity; transmembrane transport; transport; membrane; integral component of membrane
YALI0D19228g	1.02586	2.00653	0.0490587	DGA
YALI0D19558g	-0.612229	7.97787	0.0315115	DGA	transporter activity; oligopeptide transport; transport; membrane; integral component of membrane
YALI0D20790g	0.571852	6.66347	0.0220765	DGA	catalytic step 2 spliceosome; DNA binding; nucleolus; protein binding; regulation of mRNA splicing, via spliceosome; RNA binding; nucleus; spliceosomal complex; cytoplasm; mRNA processing; RNA splicing
YALI0D21208g	-0.632899	6.949	0.0175601	DGA
YALI0D22022g	1.11115	8.43686	0.00577846	DGA	ATP catabolic process; mitochondrial proton-transporting ATP synthase, central stalk; oxidative phosphorylation; ATP synthesis coupled proton transport; proton-transporting ATP synthase complex, catalytic core F(1); proton-transporting ATP synthase activity, rotational mechanism; proton-transporting ATPase activity, rotational mechanism
YALI0D22088g	-0.649193	3.89392	0.0450146	DGA	ribosome biogenesis; structural constituent of ribosome; translation; ribosome; ribonucleoprotein complex
YALI0D22264g	0.422324	8.05803	0.0490587	DGA	alanine metabolic process; aspartate metabolic process; nucleus; RNA binding; nucleic acid binding; aspartate-tRNA ligase activity; cytoplasm; tRNA aminoacylation for protein translation; aspartyl-tRNA aminoacylation; nucleotide binding; aminoacyl-tRNA ligase activity; ATP binding; translation; ligase activity
YALI0D23397g	-0.580311	8.44916	0.0429399	DGA	3 iron, 4 sulfur cluster binding; 4 iron, 4 sulfur cluster binding; cell surface; electron transport chain; metal ion binding; mitochondrial inner membrane; oxidative phosphorylation; succinate dehydrogenase (ubiquinone) activity; succinate dehydrogenase complex; yeast-form cell wall; tricarboxylic acid cycle; electron carrier activity; oxidoreductase activity; iron-sulfur cluster binding; 2 iron…
YALI0D23727g	-0.690707	7.91951	0.0349206	DGA
YALI0D24189g	-1.78026	8.19164	3.84792e-05	DGA	ATP catabolic process; transport; integral component of membrane; ATPase activity; ATPase activity, coupled to transmembrane movement of substances; transmembrane transport; nucleotide binding; ATP binding
YALI0D25872g	-0.866987	6.13466	0.0429399	DGA	protein binding; membrane; vesicle-mediated transport
YALI0D25916g	-1.75395	6.07505	0.0153988	DGA
YALI0D26103g	0.467257	7.0299	0.0315115	DGA	DNA topoisomerase (ATP-hydrolyzing) regulator activity; chromatin remodeling; chromosome segregation; DNA replication; hyphal growth; nucleolus; pathogenesis; replication fork protection complex; ATP catabolic process; DNA binding; DNA topoisomerase type I activity; DNA topoisomerase type II (ATP-hydrolyzing) activity; chromosome; DNA topological change
YALI0D27170g	-0.524655	6.78149	0.0488791	DGA	L-phenylalanine biosynthetic process; tyrosine biosynthetic process; tryptophan biosynthetic process; anthranilate phosphoribosyltransferase activity; metabolic process; transferase activity, transferring glycosyl groups
YALI0E00308g	-0.79925	11.0307	0.00893911	DGA	membrane; integral component of membrane
YALI0E01056g	0.814933	9.93557	0.023027	DGA	conversion of methionyl-tRNA to N-formyl-methionyl-tRNA; folic acid biosynthetic process; glyoxylate metabolic process; methenyltetrahydrofolate cyclohydrolase activity; methionine metabolic process; methionyl-tRNA formyltransferase activity; purine nucleobase biosynthetic process; tetrahydrofolate metabolic process; translational initiation; catalytic activity; formate-tetrahydrofolate ligase ac…
YALI0E01562g	-1.85349	0.240067	0.0330933	DGA	protein binding
YALI0E02200g	-0.951187	6.38414	0.0259736	DGA
YALI0E02266g	0.995349	5.48011	0.0490587	DGA	intracellular part; superoxide dismutase activity; superoxide metabolic process; metal ion binding; oxidation-reduction process
YALI0E02662g	-0.700231	8.48372	0.0259736	DGA	membrane fusion; extrinsic component of membrane; autophagic cell death; autophagic vacuole assembly; CVT pathway; cytosol; ER to Golgi vesicle-mediated transport; fungal-type vacuole membrane; mitochondrion degradation; pathogenesis; piecemeal microautophagy of nucleus; positive regulation of macroautophagy; pre-autophagosomal structure; receptor activity; signal transduction; autophagic vacuole…
YALI0E02794g	-0.568706	7.5418	0.0490587	DGA	cytoplasm; endopeptidase activity; threonine-type endopeptidase activity; proteasome core complex; ubiquitin-dependent protein catabolic process; proteasome core complex, alpha-subunit complex; proteolysis involved in cellular protein catabolic process; nucleus
YALI0E04114g	-0.711017	8.64783	0.0261674	DGA	zinc ion binding; metal ion binding
YALI0E05731g	-2.78645	1.23765	0.00177099	DGA	nucleotide binding; oxidation-reduction process; metabolic process; oxidoreductase activity
YALI0E05753g	0.917147	8.89918	0.0483989	DGA	dimethylallyltranstransferase activity; endoplasmic reticulum; farnesyl diphosphate biosynthetic process; geranyl diphosphate biosynthetic process; geranyltranstransferase activity; metal ion binding; steroid biosynthetic process; isoprenoid biosynthetic process; transferase activity
YALI0E08074g	-1.52909	1.95646	0.0115225	DGA	deadenylation-dependent decapping of nuclear-transcribed mRNA; catalytic activity; hydrolase activity
YALI0E08844g	0.578249	7.07393	0.0111834	DGA	protein deubiquitination; ubiquitin thiolesterase activity; ubiquitin-dependent protein catabolic process; ubiquitinyl hydrolase activity; proteolysis; peptidase activity; cysteine-type peptidase activity; hydrolase activity
YALI0E10505g	-0.91492	6.99838	0.0135072	DGA
YALI0E11539g	0.433925	8.28403	0.0375368	DGA	DNA binding; integral component of nuclear inner membrane
YALI0E11671g	0.55519	6.87532	0.0173142	DGA	carbohydrate metabolic process; pentose-phosphate shunt; 6-phosphogluconolactonase activity
YALI0E11869g	0.701222	7.08531	0.0193795	DGA	DNA polymerase complex; DNA biosynthetic process; nucleotide binding; nucleoside binding; nucleic acid binding; nucleobase-containing compound metabolic process; DNA replication initiation; DNA binding; DNA-directed DNA polymerase activity; DNA replication; transferase activity; nucleotidyltransferase activity
YALI0E12419g	0.592484	6.76189	0.0163019	DGA	catalytic activity; metabolic process
YALI0E12683g	0.817356	11.6142	0.0456645	DGA	cell surface; cellular response to heat; cytoplasm; hyphal cell wall; induction by symbiont of host defense response; methylation; 5-methyltetrahydropteroyltriglutamate-homocysteine S-methyltransferase activity; zinc ion binding; cellular amino acid biosynthetic process; methionine biosynthetic process
YALI0E13486g	0.445948	7.79053	0.0483989	DGA	90S preribosome; box H/ACA snoRNA 3'-end processing; box H/ACA snoRNP complex; chromosome, centromeric region; cytoplasm; DNA binding; microtubule; pseudouridylate synthase activity; pyrimidine nucleobase metabolic process; rRNA pseudouridine synthesis; snRNA pseudouridine synthesis; pseudouridine synthesis; RNA binding; RNA processing; RNA modification; pseudouridine synthase activity
YALI0E14366g	1.57425	4.20788	0.00337368	DGA	cytoplasm; oxidation-reduction process; FMN binding; oxidoreductase activity; negative regulation of transcription, DNA-templated
YALI0E14487g	-1.34034	8.09771	0.00932554	DGA
YALI0E14751g	-0.509294	7.16624	0.0490587	DGA	anthranilate synthase complex; L-phenylalanine biosynthetic process; tyrosine biosynthetic process; tryptophan biosynthetic process; anthranilate synthase activity; biosynthetic process; oxo-acid-lyase activity
YALI0E14927g	-0.676724	7.59403	0.0110303	DGA	filamentous growth; protein binding
YALI0E14971g	-1.74202	3.66747	0.00177099	DGA	intracellular; zinc ion binding
YALI0E14993g	-0.862472	5.56078	0.0446872	DGA
YALI0E15103g	-0.855481	5.68321	0.0142831	DGA	biological_process; molecular_function; SCF ubiquitin ligase complex
YALI0E15136g	-0.886936	5.54996	0.0347857	DGA	chloroplast envelope; intracellular protein transport; mitochondrial inner membrane presequence translocase complex; P-P-bond-hydrolysis-driven protein transmembrane transporter activity; membrane; integral component of membrane
YALI0E15180g	-0.577213	5.84649	0.0261838	DGA	enzyme activator activity; Golgi membrane; kinase activity; phosphorylation; positive regulation of catalytic activity; regulation of signal transduction; calcium ion binding; metal ion binding
YALI0E15224g	-1.15854	4.37701	0.00249786	DGA	oxidoreductase activity; transition metal ion binding; ubiquinone biosynthetic process; oxidation-reduction process
YALI0E15246g	-1.2457	6.51546	0.00340236	DGA	protein binding
YALI0E15268g	-1.06763	5.54772	0.0079106	DGA	cellular response to oxidative stress; chlorophyll metabolic process; ferroxidase activity; mitochondrion; ferric iron binding; iron-sulfur cluster assembly; oxidation-reduction process
YALI0E15466g	-1.07169	3.96253	0.0490587	DGA	molecular_function
YALI0E15576g	-0.830767	5.78728	0.0196538	DGA	ATP-dependent helicase activity; metabolic process; nucleic acid binding; helicase activity; ATP binding; hydrolase activity
YALI0E15664g	-0.796189	6.44576	0.0273249	DGA
YALI0E15708g	-0.672535	9.37027	0.0291922	DGA	glyoxysome; mycelium development; pyruvate metabolic process; catalytic activity; malate synthase activity; glyoxylate cycle; tricarboxylic acid cycle; transferase activity
YALI0E16126g	-0.664008	6.64038	0.0183287	DGA	hydrolase activity; ATP binding
YALI0E16148g	-0.693792	4.25074	0.0330933	DGA
YALI0E16434g	-0.432256	7.00264	0.0429399	DGA	cellular metabolic process; cellular response to drug; cytoplasmic part; intracellular organelle; lipid metabolic process; transferase activity; metabolic process; catalytic activity; membrane
YALI0E17787g	1.21686	4.50877	0.0325995	DGA	cytoplasm; nucleotide binding; zinc ion binding; alcohol dehydrogenase (NAD) activity; oxidoreductase activity; metal ion binding; oxidation-reduction process
YALI0E18634g	0.500765	6.90485	0.0437306	DGA	malate dehydrogenase activity; pyruvate metabolic process; tricarboxylic acid cycle; malic enzyme activity; malate dehydrogenase (decarboxylating) (NAD+) activity; malate metabolic process; NAD binding; oxidation-reduction process; metal ion binding
YALI0E19360g	0.530527	10.4662	0.0306103	DGA	microtubule-based movement; structural molecule activity; GTPase activity; structural constituent of cytoskeleton; GTP catabolic process; microtubule-based process; protein complex; protein polymerization; nucleotide binding; GTP binding; cytoplasm; cytoskeleton; microtubule
YALI0E19745g	-0.855723	6.36014	0.0429399	DGA	endoplasmic reticulum; glutathione biosynthetic process; glutathione transferase activity; transferase activity
YALI0E20405g	0.645236	10.2933	0.0286482	DGA	catalytic activity; metabolic process
YALI0E20427g	1.10713	6.44803	0.00252922	DGA	transporter activity; transmembrane transporter activity; substrate-specific transmembrane transporter activity; transmembrane transport; transport; membrane; integral component of membrane
YALI0E20691g	-0.970208	4.50055	0.0222566	DGA	glycerolipid metabolic process; phosphorylation; glycerone kinase activity; ATP binding; glycerol metabolic process
YALI0E21109g	1.05543	3.25541	0.0481348	DGA	cation binding; hydrolase activity, hydrolyzing O-glycosyl compounds; carbohydrate metabolic process; hydrolase activity
YALI0E21219g	0.97616	8.36685	0.00746233	DGA	ribosome biogenesis; structural constituent of ribosome; intracellular; ribosome; translation; large ribosomal subunit
YALI0E21241g	-0.829202	7.58178	0.0359644	DGA	plasma membrane; transporter activity; transport; membrane; integral component of membrane; transmembrane transport
YALI0E21549g	0.639002	2.90258	0.0490587	DGA	magnesium ion binding; catalytic activity; dethiobiotin synthase activity; ATP binding; transaminase activity; biotin biosynthetic process; pyridoxal phosphate binding
YALI0E23001g	1.21533	8.72119	0.00985467	DGA	GTP catabolic process; GTPase activity; plasma membrane; protein transport; intracellular; small GTPase mediated signal transduction; nucleotide binding; GTP binding; membrane
YALI0E24145g	0.675317	5.60918	0.0347043	DGA	biological_process; cellular_component; molecular_function
YALI0E24607g	0.774423	9.71437	0.0359644	DGA	isoleucine biosynthetic process; leucine biosynthetic process; valine biosynthetic process; regulation of translational fidelity; nucleotide binding; aminoacyl-tRNA editing activity; aminoacyl-tRNA ligase activity; leucine-tRNA ligase activity; ATP binding; cytoplasm; tRNA aminoacylation for protein translation; leucyl-tRNA aminoacylation
YALI0E25091g	1.34504	8.06999	0.0479957	DGA	cell part; oxidation-reduction process; oxidoreductase activity
YALI0E25201g	-1.74234	8.53486	3.31755e-05	DGA	mycelium development; ATP catabolic process; transport; integral component of membrane; ATPase activity; ATPase activity, coupled to transmembrane movement of substances; transmembrane transport; nucleotide binding; ATP binding
YALI0E26455g	0.965729	8.72409	0.00108677	DGA	nucleosome assembly; protein heterodimerization activity; nucleosome; DNA binding; nucleus; chromosome
YALI0E26477g	0.979164	8.39728	0.0122563	DGA	nucleosome assembly; protein heterodimerization activity; nucleosome; DNA binding; nucleus; chromosome; DNA repair; cellular response to DNA damage stimulus
YALI0E26961g	0.422808	7.32554	0.0349206	DGA	microtubule-based movement; response to antibiotic; structural molecule activity; GTPase activity; structural constituent of cytoskeleton; GTP catabolic process; microtubule-based process; protein complex; protein polymerization; nucleotide binding; GTP binding; cytoplasm; cytoskeleton; microtubule
YALI0E27071g	0.748104	8.76905	0.0348217	DGA	cytoplasm; microtubule; translation
YALI0E27247g	-1.42786	3.64422	0.0175601	DGA	integral component of membrane; transmembrane transport
YALI0E28336g	0.96635	9.86735	0.00948449	DGA
YALI0E28721g	0.685998	5.83811	0.0173142	DGA	single-stranded DNA binding
YALI0E29557g	0.611392	7.97736	0.0110303	DGA	protein binding
YALI0E29711g	-1.48468	1.98096	0.00264913	DGA	integral component of membrane; metabolic process; oligopeptide transport; transporter activity; transport; membrane
YALI0E30107g	-0.750388	5.75131	0.0259736	DGA	metabolic process; integral component of membrane; transferase activity, transferring hexosyl groups
YALI0E30921g	-0.862441	4.71061	0.0123828	DGA	positive regulation of autophagy
YALI0E31130g	1.06325	5.22074	0.0135428	DGA	biological_process; cellular_component; molecular_function
YALI0E31581g	-1.50409	3.65539	0.0111834	DGA	metabolic process; hydrolase activity
YALI0E31955g	0.505817	7.752	0.0429399	DGA	ribosome biogenesis; structural constituent of ribosome; intracellular; ribosome; translation
YALI0E32065g	0.942532	8.67403	0.0452071	DGA	C-8 sterol isomerase activity; cellular response to drug; endoplasmic reticulum; ergosterol biosynthetic process
YALI0E32505g	-0.675075	7.41565	0.0291922	DGA	endopeptidase activity; proteasome core complex; proteolysis involved in cellular protein catabolic process; proteasome complex; threonine-type endopeptidase activity; nucleus; cytoplasm; proteolysis; peptidase activity; hydrolase activity
YALI0E32542g	0.709291	8.33159	0.0315115	DGA	protein binding; intracellular protein transport; retrograde vesicle-mediated transport, Golgi to ER; vesicle-mediated transport; COPI vesicle coat; clathrin adaptor complex; transport; protein transport; membrane
YALI0E32637g	-1.25022	2.59287	0.0409793	DGA	molecular_function
YALI0E32769g	3.28633	10.0077	1.32454e-06	DGA	cytoplasmic part; lipid metabolic process; membrane; metabolic process; transferase activity, transferring acyl groups other than amino-acyl groups
YALI0E33143g	0.82159	7.62004	0.00746233	DGA	arginine metabolic process; beta-alanine metabolic process; proline metabolic process; spermidine biosynthetic process; spermidine synthase activity; metabolic process; catalytic activity; transferase activity
YALI0E34221g	-1.33338	4.93663	0.0163019	DGA	acyl-carrier-protein biosynthetic process; metabolic process; N-acetyltransferase activity
YALI0E34309g	0.495667	6.71487	0.0261474	DGA	protein binding; SRP-dependent cotranslational protein targeting to membrane; 7S RNA binding; signal recognition particle; cytoplasm; signal recognition particle, endoplasmic reticulum targeting; ribonucleoprotein complex
YALI0E34331g	-0.47068	5.25791	0.0359644	DGA	aspartic-type endopeptidase activity; proteolysis
YALI0E34540g	-0.828939	3.17156	0.0359644	DGA	mitochondrion
YALI0E34672g	0.479866	6.94119	0.0402443	DGA	plasma membrane; transmembrane transport; transport; membrane; integral component of membrane
YALI0E34749g	-1.02281	7.46023	0.0351878	DGA	methane metabolic process; tryptophan metabolic process; response to oxidative stress; heme binding; catalase activity; peroxidase activity; oxidoreductase activity; hydrogen peroxide catabolic process; metal ion binding; oxidation-reduction process
YALI0E34881g	-1.62552	7.79311	3.31755e-05	DGA	biological_process; cellular_component; hydrolase activity; molecular_function
YALI0E34903g	-0.782003	5.34735	0.00803537	DGA	integral component of membrane; transmembrane transport
YALI0F00264g	0.539248	6.5648	0.0368278	DGA	mitochondrial inner membrane; mitochondrial pyruvate transport
YALI0F00484g	0.712806	12.185	0.0140142	DGA	glycerolipid metabolic process; glycerol kinase activity; carbohydrate metabolic process; glycerol-3-phosphate metabolic process; phosphotransferase activity, alcohol group as acceptor; kinase activity; phosphorylation; transferase activity
YALI0F00990g	1.61198	8.32938	0.00406361	DGA
YALI0F01496g	1.91574	8.24415	0.00932554	DGA	electron carrier activity; oxidation-reduction process; glycerol ether metabolic process; protein disulfide oxidoreductase activity; cell redox homeostasis
YALI0F02409g	0.425037	6.47782	0.0374252	DGA	biological_process; molecular_function
YALI0F02849g	0.637361	7.23788	0.0163019	DGA	glycine dehydrogenase (decarboxylating) activity; L-serine metabolic process; threonine metabolic process; methylation; cytoplasm; glycine catabolic process; aminomethyltransferase activity; transaminase activity; transferase activity
YALI0F03432g	-0.792529	8.05143	0.00190323	DGA	cytoplasm; transport; autophagy; protein transport; membrane; pre-autophagosomal structure membrane
YALI0F03685g	-1.41715	1.21771	0.0247742	DGA
YALI0F03751g	-2.70845	3.73659	3.84792e-05	DGA	integral component of membrane; transmembrane transport
YALI0F04620g	1.56409	7.58477	0.0183761	DGA
YALI0F05544g	0.84433	9.59797	0.0165448	DGA	ribosome biogenesis; RNA binding; structural constituent of ribosome; intracellular; translation; small ribosomal subunit; rRNA binding; ribosome; ribonucleoprotein complex
YALI0F05803g	0.893811	9.19159	0.00190323	DGA	ribosome biogenesis; RNA binding; structural constituent of ribosome; translation; small ribosomal subunit; ribosome; ribonucleoprotein complex
YALI0F05940g	-1.4888	8.50302	0.00177099	DGA	aminopeptidase activity; DNA binding; cysteine-type endopeptidase activity; proteolysis
YALI0F05984g	-0.829105	7.6758	0.0309266	DGA	mycelium development; plasma membrane; transmembrane transporter activity; integral component of membrane; transmembrane transport
YALI0F06468g	0.771582	7.15544	0.0351878	DGA	glycine metabolic process; threonine metabolic process; vitamin B6 metabolic process; catalytic activity; O-phospho-L-serine:2-oxoglutarate aminotransferase activity; L-serine biosynthetic process; metabolic process; pyridoxal phosphate binding
YALI0F06732g	0.580593	5.93077	0.0299521	DGA	regulation of RNA metabolic process; RNA phosphodiester bond hydrolysis; RNA phosphodiester bond hydrolysis, endonucleolytic; RNA binding; ribonuclease III activity; RNA processing
YALI0F06826g	1.51627	6.88552	0.00246972	DGA	protein binding
YALI0F07667g	-0.561201	8.19176	0.0271098	DGA	metalloendopeptidase activity; proteolysis; peptidase activity; metallopeptidase activity; hydrolase activity; metal ion binding
YALI0F08107g	0.81102	7.12039	0.00293104	DGA	nucleus; regulation of transcription from RNA polymerase II promoter; sequence-specific DNA binding RNA polymerase II transcription factor activity; transcription from RNA polymerase II promoter; zinc ion binding; regulation of transcription, DNA-templated
YALI0F08129g	-0.722278	8.65935	0.0394023	DGA	zinc ion binding; oxidoreductase activity; oxidation-reduction process
YALI0F08415g	0.701822	6.89898	0.0286482	DGA	alanine metabolic process; aspartate metabolic process; beta-alanine metabolic process; taurine metabolic process; catalytic activity; glutamate metabolic process; carboxylic acid metabolic process; pyridoxal phosphate binding; glutamate decarboxylase activity; lyase activity; carboxy-lyase activity
YALI0F08569g	0.685575	8.97282	0.0100219	DGA	ribosome biogenesis; RNA binding; structural constituent of ribosome; translation; small ribosomal subunit; ribosome; ribonucleoprotein complex
YALI0F08701g	1.03999	9.63592	0.033508	DGA	cellular response to drug; ergosterol biosynthetic process; mitochondrion; plasma membrane; metabolic process; sterol 24-C-methyltransferase activity; lipid metabolic process; steroid biosynthetic process; methyltransferase activity; steroid metabolic process; sterol biosynthetic process; transferase activity; methylation
YALI0F09163g	1.32084	6.48149	0.00508578	DGA	interaction with host; aspartic-type endopeptidase activity; proteolysis
YALI0F09812g	-0.73959	7.11405	0.0183287	DGA	biological_process; cell redox homeostasis; cellular_component; cytoplasm; molecular_function; nucleus; peptidase activity; proteolysis
YALI0F11275g	-0.836062	5.02321	0.0490587	DGA	nucleoside-triphosphatase activity
YALI0F11429g	4.07484	2.01722	0.0007564	DGA	glycerolipid metabolic process; lipid catabolic process; triglyceride lipase activity; lipid metabolic process; hydrolase activity
YALI0F11759g	0.677906	9.87655	0.0199526	DGA	cytoplasm; methionine metabolic process; adenosylhomocysteinase activity; one-carbon metabolic process; hydrolase activity
YALI0F12331g	0.692415	8.43926	0.0330933	DGA
YALI0F13761g	0.952136	4.65578	0.0142831	DGA	regulation of transcription, DNA-templated; nucleus; regulation of transcription from RNA polymerase II promoter; sequence-specific DNA binding RNA polymerase II transcription factor activity; transcription from RNA polymerase II promoter; zinc ion binding
YALI0F14641g	-0.746972	4.90618	0.0490587	DGA
YALI0F16489g	-0.536336	7.92161	0.0210987	DGA	proteolysis; metallocarboxypeptidase activity; metabolic process; hydrolase activity
YALI0F16599g	-0.572819	5.96847	0.0315115	DGA	regulation of transcription from RNA polymerase II promoter; transcription from RNA polymerase II promoter; sequence-specific DNA binding RNA polymerase II transcription factor activity; zinc ion binding; DNA binding; nucleus; transcription, DNA-templated; regulation of transcription, DNA-templated; metal ion binding
YALI0F16819g	0.955349	11.7014	0.0157696	DGA	cytoplasmic side of plasma membrane; fungal-type vacuole; gluconeogenesis; L-phenylalanine biosynthetic process; mitochondrion; regulation of vacuole fusion, non-autophagic; tryptophan biosynthetic process; tyrosine biosynthetic process; phosphopyruvate hydratase complex; magnesium ion binding; phosphopyruvate hydratase activity; cytoplasm; glycolytic process; lyase activity; metal ion binding
YALI0F16852g	-0.461088	7.38963	0.0403952	DGA	negative regulation of transcription, DNA-templated; positive regulation of transcription, DNA-templated; CCR4-NOT complex; imaginal disc-derived leg morphogenesis; leg disc proximal/distal pattern formation; transcription factor complex; sequence-specific DNA binding; sequence-specific DNA binding transcription factor activity; DNA binding; nucleus
YALI0F17314g	0.868905	9.26531	0.0497265	DGA	integral component of membrane; mitochondrial outer membrane; anion transport; voltage-gated anion channel activity; regulation of anion transport; transmembrane transport
YALI0F17446g	-1.2322	4.01094	0.0429399	DGA	integral component of membrane; transmembrane transport
YALI0F17754g	0.574477	7.60693	0.0232051	DGA
YALI0F18282g	0.928111	5.13535	0.00932554	DGA	cell wall biogenesis; structural constituent of cell wall; cell wall
YALI0F18590g	0.796107	9.57108	0.0315115	DGA	alcohol dehydrogenase (NADP+) activity; glycolytic process; caprolactam catabolic process; gluconeogenesis; glycerolipid metabolic process; oxidoreductase activity; oxidation-reduction process
YALI0F18920g	-0.822602	6.3859	0.0153988	DGA
YALI0F20306g	0.713906	9.78001	0.0257715	DGA	proton-transporting ATP synthase activity, rotational mechanism; hydrolase activity; mitochondrial proton-transporting ATP synthase complex, coupling factor F(o); hydrogen ion transmembrane transporter activity; ATP synthesis coupled proton transport
YALI0F20812g	-0.630202	5.28038	0.0336518	DGA
YALI0F21285g	-2.29538	2.67015	0.0481348	DGA
YALI0F23309g	-1.00242	4.70275	0.0362302	DGA	catalytic step 2 spliceosome; precatalytic spliceosome; nucleus; spliceosomal complex; cytoplasm; mRNA processing; RNA splicing
YALI0F23353g	1.13508	8.02652	0.00252922	DGA
YALI0F23463g	1.00059	7.40148	0.0104905	DGA	cellular response to drug; intracellular part; purine nucleobase metabolic process; AMP biosynthetic process; adenosine kinase activity; purine ribonucleoside salvage; phosphotransferase activity, alcohol group as acceptor
YALI0F23507g	-0.662791	6.59387	0.0429399	DGA	membrane; integral component of membrane
YALI0F24189g	1.19515	4.45099	0.00249786	DGA
YALI0F24937g	-2.81206	3.65113	0.0163019	DGA	nucleotide binding; oxidation-reduction process; oxidoreductase activity; cellular metabolic process; metabolic process; catalytic activity; coenzyme binding
YALI0F25333g	-1.1227	2.4818	0.0105533	DGA	proteolysis; metallocarboxypeptidase activity; metabolic process; hydrolase activity
YALI0F25773g	1.09392	5.65926	0.00998714	DGA	membrane; metabolic process; hydrolase activity, acting on ester bonds
YALI0F25883g	1.17065	7.73575	0.0412451	DGA	mycelium development; protein heterodimerization activity; DNA binding; nucleosome; nucleosome assembly; nucleus
YALI0F25905g	1.46276	8.80517	0.0199526	DGA	DNA repair; mycelium development; zinc ion binding; nucleosome assembly; protein heterodimerization activity; nucleosome; DNA binding; nucleus; chromosome
YALI0F26543g	-0.729591	8.78266	0.048065	DGA	regulation of RNA metabolic process; RNA phosphodiester bond hydrolysis, endonucleolytic; nucleic acid binding; RNA-DNA hybrid ribonuclease activity
YALI0F27027g	0.638643	7.62557	0.00979649	DGA	microtubule associated complex; metabolic process; microtubule motor activity; kinesin complex; microtubule-based movement; microtubule binding; nucleotide binding; ATP binding; microtubule
YALI0F27159g	-0.774383	5.02793	0.0175601	DGA	protein tyrosine kinase activity; serine family amino acid metabolic process; protein kinase activity; protein serine/threonine kinase activity; ATP binding; protein phosphorylation; transferase activity, transferring phosphorus-containing groups
YALI0F28017g	-0.775176	5.34641	0.0448625	DGA	integral component of membrane; transmembrane transport
YALI0F28369g	1.47957	3.0528	0.0156896	DGA	mycelium development; integral component of membrane; transmembrane transport
YALI0F29623g	-1.03725	5.41707	0.00985467	DGA	nucleotide binding; transaminase activity; zinc ion binding; oxidoreductase activity; oxidation-reduction process
YALI0F30591g	-1.52957	2.06761	0.0235238	DGA	nucleotide binding; oxidoreductase activity; oxidoreductase activity, acting on the CH-NH2 group of donors, oxygen as acceptor; oxidation-reduction process
YALI0F31889g	3.19216	6.3199	5.41666e-05	DGA
YALI0F31911g	-0.637273	7.72936	0.0111834	DGA	intracellular; mycelium development; positive regulation of Rab GTPase activity; positive regulation of GTPase activity; Rab GTPase activator activity; regulation of Rab GTPase activity; GTPase activator activity
YALI0F32065g	-1.37283	4.52299	0.00591705	DGA
YALI0F32175g	0.955712	5.03142	0.0175601	DGA
YALI0A00154g	2.17078	1.08214	0.000518159	Nlim
YALI0A00176g	0.89182	10.2929	0.0176304	Nlim	transcription, DNA-templated
YALI0A00286g	0.577755	7.08396	0.00810046	Nlim	hydrolase activity; nucleotide binding; GTP binding
YALI0A00369g	-1.008	2.68476	0.00701316	Nlim
YALI0A00374g	-6.32599	4.9543	3.04325e-07	Nlim
YALI0A00396g	-1.30911	8.67572	0.00303539	Nlim	enzyme inhibitor activity; mitochondrion; negative regulation of catalytic activity; negative regulation of nucleotide metabolic process
YALI0A00506g	-0.57573	7.69931	0.00277348	Nlim	transferase activity; metabolic process; transferase activity, transferring phosphorus-containing groups
YALI0A00594g	0.89428	8.32259	0.00171075	Nlim	cytoplasmic part; gene expression; heat shock protein binding; intracellular membrane-bounded organelle; intracellular non-membrane-bounded organelle; protein folding; ribonucleoprotein complex; ribosome biogenesis; unfolded protein binding
YALI0A00891g	0.521395	8.1867	0.0127768	Nlim	protein dephosphorylation; metabolic process; dephosphorylation; phosphoprotein phosphatase activity; hydrolase activity
YALI0A00957g	0.805502	3.7215	0.0080158	Nlim	acyl-carrier-protein biosynthetic process; metabolic process; N-acetyltransferase activity
YALI0A01023g	2.72826	6.99389	4.85963e-07	Nlim	ATP biosynthetic process; ATPase activity, coupled to transmembrane movement of ions, phosphorylative mechanism; inorganic cation transmembrane transporter activity; metal ion transmembrane transporter activity; metal ion transport; metabolic process; cation transmembrane transport; cation transport; cation-transporting ATPase activity; metal ion binding; nucleotide binding; ATP binding; membrane…
YALI0A01045g	0.52286	7.33708	0.0293514	Nlim	hydrolase activity; metabolic process
YALI0A01067g	1.13299	5.76572	0.000123645	Nlim	protein binding; zinc ion binding; metal ion binding
YALI0A01111g	0.93285	4.57995	0.002453	Nlim	allantoinase activity; biological_process; cellular_component; hydrolase activity; molecular_function
YALI0A01133g	-0.730019	5.65838	0.010002	Nlim	cellular response to drug; chlorophyll metabolic process; methionine biosynthetic process; nucleotide binding; uroporphyrin-III C-methyltransferase activity; porphyrin-containing compound biosynthetic process; metabolic process; siroheme biosynthetic process; precorrin-2 dehydrogenase activity; oxidation-reduction process; methyltransferase activity; transferase activity; methylation
YALI0A01155g	-1.392	6.97961	0.0270465	Nlim	cellular_component
YALI0A01397g	-0.63552	6.80108	0.00354397	Nlim	protein binding
YALI0A01419g	0.878191	6.81087	0.021162	Nlim	oxidoreductase activity
YALI0A01441g	-1.32207	4.20756	0.00260322	Nlim	metabolic process; catalytic activity
YALI0A01650g	1.32859	2.00756	0.0149478	Nlim	protein binding
YALI0A01716g	-2.24221	2.20243	0.000200151	Nlim
YALI0A01760g	-0.532978	3.36027	0.0235082	Nlim	nucleotide binding; ATP binding; cytoplasm; tRNA processing; ligase activity, forming carbon-nitrogen bonds
YALI0A01782g	1.22141	4.81823	8.58082e-05	Nlim
YALI0A01826g	-0.522649	4.92168	0.00737241	Nlim
YALI0A01892g	0.741297	8.2211	0.0109319	Nlim	metal ion binding
YALI0A01958g	-10.6662	2.61096	2.20676e-07	Nlim	transporter activity; transmembrane transporter activity; substrate-specific transmembrane transporter activity; transmembrane transport; transport; membrane; integral component of membrane
YALI0A02046g	-1.89404	3.10289	0.000200961	Nlim	nucleotide binding; oxidation-reduction process; metabolic process; oxidoreductase activity
YALI0A02288g	-0.471272	6.84676	0.00669791	Nlim
YALI0A02310g	-0.859934	9.35635	0.000425548	Nlim	(1->6)-beta-D-glucan biosynthetic process; cytoplasm; galactose metabolic process; glycogen biosynthetic process; intein-mediated protein splicing; starch metabolic process; sucrose metabolic process; trehalose biosynthetic process; nucleotidyltransferase activity; UTP:glucose-1-phosphate uridylyltransferase activity; UDP-glucose metabolic process; metabolic process; uridylyltransferase activity
YALI0A02541g	0.400164	6.63068	0.0263711	Nlim	folic acid biosynthetic process; 2-amino-4-hydroxy-6-hydroxymethyldihydropteridine diphosphokinase activity; dihydroneopterin aldolase activity; dihydropteroate synthase activity; folic acid-containing compound metabolic process; folic acid-containing compound biosynthetic process; pteridine-containing compound metabolic process; cellular metabolic process; tetrahydrofolate biosynthetic process
YALI0A02607g	2.10428	4.54408	6.7588e-05	Nlim	nitrogen compound metabolic process; metabolic process; hydrolase activity; hydrolase activity, acting on carbon-nitrogen (but not peptide) bonds, in linear amidines
YALI0A02629g	-3.03895	-1.04581	0.00315688	Nlim
YALI0A02695g	0.452591	6.89574	0.0322296	Nlim	mycelium development; protein binding; ribosome; formation of translation preinitiation complex; translation initiation factor activity; cytoplasm; eukaryotic translation initiation factor 3 complex; translation; translational initiation; regulation of translational initiation; eukaryotic 43S preinitiation complex; eukaryotic 48S preinitiation complex
YALI0A02717g	0.694088	6.5035	0.0126399	Nlim	metabolic process; nucleotide binding; ATP binding; kinase activity; phosphorylation; transferase activity
YALI0A02893g	-0.506596	3.63871	0.0416114	Nlim
YALI0A02981g	0.505364	8.19183	0.0240463	Nlim	nucleotide binding; nucleic acid binding
YALI0A03135g	1.15721	3.71682	0.0010329	Nlim	amino acid transmembrane transport; amino acid transmembrane transporter activity; membrane; integral component of membrane
YALI0A03179g	3.64488	-0.0985565	0.0116388	Nlim
YALI0A03311r	3.09463	-0.341518	0.00901577	Nlim
YALI0A03421g	2.66227	1.93963	0.000197937	Nlim
YALI0A03443g	0.522006	8.89251	0.0225723	Nlim	cell communication; protein binding; phosphatidylinositol binding; cytoplasm; transport; protein transport; membrane
YALI0A03575g	0.71476	4.75968	0.015403	Nlim	cytosol; nucleoplasm; positive regulation of transcription elongation from RNA polymerase II promoter; positive regulation of viral transcription; protein complex binding; protein ubiquitination; ubiquitin-protein ligase activity; VCB complex; ubiquitin-dependent protein catabolic process
YALI0A03597g	-0.550257	10.7244	0.0157147	Nlim	catalytic activity; cation binding; cell part; carbohydrate metabolic process; plasma membrane; membrane; transferase activity; anchored component of membrane
YALI0A03685g	-0.912632	2.86506	0.0219887	Nlim
YALI0A03861g	-0.622491	5.65456	0.00725747	Nlim	metabolic process; histone acetylation; DNA binding; regulation of transcription, DNA-templated; transferase activity, transferring acyl groups other than amino-acyl groups; histone acetyltransferase activity; nucleus
YALI0A03949g	5.69818	5.89264	2.30407e-09	Nlim	nitrogen utilization; oligopeptide transmembrane transport; oligopeptide transmembrane transporter activity; plasma membrane; transmembrane transport
YALI0A04279g	3.07256	1.98972	1.45936e-05	Nlim	ATP binding; helicase activity; nucleus; rRNA processing; snoRNA processing; snRNA processing; termination of RNA polymerase II transcription; tRNA processing
YALI0A04521g	-1.53379	1.94303	0.000769422	Nlim	nucleic acid binding
YALI0A04895g	1.55757	6.31909	0.0389761	Nlim	fungal-type vacuole; transport; lipid transport
YALI0A05247g	-0.33631	7.9739	0.0270277	Nlim	cellular response to cadmium ion; cellular response to osmotic stress; cellular response to oxidative stress; protein tyrosine kinase activity; serine family amino acid metabolic process; stress-activated protein kinase signaling cascade; protein kinase activity; protein serine/threonine kinase activity; protein phosphorylation; transferase activity, transferring phosphorus-containing groups; nuc…
YALI0A05379g	-0.89953	5.84999	0.000242784	Nlim	metabolic process; biosynthetic process; oxo-acid-lyase activity
YALI0A05533g	-0.56138	6.44739	0.00181347	Nlim	protein binding; catalytic activity; serine-type endopeptidase activity; proteolysis
YALI0A05929g	-0.403526	5.87551	0.0427843	Nlim	protein binding
YALI0A05951g	0.700239	8.20952	0.00275889	Nlim	biological_process; cellular_component; molecular_function
YALI0A06061g	-0.683585	4.45084	0.00907324	Nlim
YALI0A06435g	0.818131	5.36719	0.0172659	Nlim	identical protein binding; negative regulation of catalytic activity; serine-type endopeptidase activity; proteolysis; peptidase activity; serine-type peptidase activity; hydrolase activity
YALI0A06611g	-0.719981	5.81117	0.00173828	Nlim	protein binding; mitochondrion; mRNA processing; RNA splicing
YALI0A06655g	-0.365859	8.72825	0.0258397	Nlim	ATP catabolic process; transport; membrane; integral component of membrane; ATPase activity; ATPase activity, coupled to transmembrane movement of substances; transmembrane transport; nucleotide binding; ATP binding
YALI0A06743g	-0.834799	4.73044	0.0153682	Nlim	transferase activity; protein binding
YALI0A06974g	2.84733	6.45727	1.64903e-06	Nlim	oxidoreductase activity; oxidation-reduction process
YALI0A07128g	-0.866027	3.9537	0.006926	Nlim
YALI0A07403g	0.353665	7.48958	0.0415842	Nlim	cellular response to biotic stimulus; cellular response to starvation; filamentous growth of a population of unicellular organisms in response to biotic stimulus; filamentous growth of a population of unicellular organisms in response to starvation; hyphal growth; regulation of catalytic activity; Rho GDP-dissociation inhibitor activity; cytoplasm
YALI0A07557g	-1.08114	1.70085	0.023083	Nlim
YALI0A07623g	1.75301	5.45259	8.58082e-05	Nlim
YALI0A07689g	-0.38399	6.57959	0.0209066	Nlim	chromosome, centromeric region; mitosis; nucleus
YALI0A07733g	-0.478918	7.00854	0.0404994	Nlim	catalytic activity; metabolic process
YALI0A07755g	-2.77239	5.03257	0.000974055	Nlim
YALI0A07777g	-1.33006	1.86746	0.00966528	Nlim
YALI0A07821g	-0.624703	5.50308	0.00944731	Nlim	protein binding
YALI0A07865g	-1.07169	2.99203	0.0029332	Nlim
YALI0A07887g	1.34159	1.16917	0.0171369	Nlim	nucleic acid binding; zinc ion binding
YALI0A07997g	-0.682605	7.92457	0.00319784	Nlim	5S rRNA binding; intracellular; ribosome; structural constituent of ribosome; translation
YALI0A08077g	0.750112	8.27416	0.0147401	Nlim	ascospore formation; cell budding; cellular bud neck; cellular ion homeostasis; chromosome segregation; condensed nuclear chromosome kinetochore; DNA damage checkpoint; DNA replication checkpoint; glycogen metabolic process; histone dephosphorylation; mating projection base; metal ion binding; mRNA cleavage and polyadenylation specificity factor complex; nucleolus; protein localization to kinetoc…
YALI0A08165g	-0.330181	8.79497	0.0439341	Nlim
YALI0A08217g	-2.6372	-0.873523	0.00192474	Nlim	acid phosphatase activity; cell surface; cell wall-bounded periplasmic space; extracellular region; hexachlorocyclohexane metabolic process; metal ion binding; pathogenesis; riboflavin metabolic process; metabolic process; hydrolase activity
YALI0A08360g	0.837574	5.6548	0.00225514	Nlim	active evasion of host immune response via regulation of host complement system; extracellular region; IgE binding; immunoglobulin complex; pathogenesis; serine-type endopeptidase activity; proteolysis; peptidase activity; serine-type peptidase activity; hydrolase activity
YALI0A08426g	-0.453817	5.79072	0.0264515	Nlim	DNA polymerase complex; DNA biosynthetic process; nucleotide binding; nucleic acid binding; nucleobase-containing compound metabolic process; DNA binding; DNA-directed DNA polymerase activity; DNA replication; transferase activity; nucleotidyltransferase activity
YALI0A08448g	-0.593691	5.72076	0.023179	Nlim	cellular response to drug; phosphatidylinositol transporter activity; phospholipid transport
YALI0A08580g	0.521346	3.5898	0.0444707	Nlim	protein binding; nucleic acid binding; zinc ion binding; DNA binding; nucleus; DNA repair; cellular response to DNA damage stimulus; protein ubiquitination; ligase activity; metal ion binding
YALI0A08734g	1.07599	7.2197	3.61228e-05	Nlim	cellular nitrogen compound biosynthetic process; mycelium development; metabolic process; catalytic activity; transaminase activity; pyridoxal phosphate binding
YALI0A08998g	4.56685	3.73075	1.89365e-08	Nlim	carbohydrate transport; transporter activity; transmembrane transporter activity; substrate-specific transmembrane transporter activity; transmembrane transport; transport; membrane; integral component of membrane
YALI0A09020g	-0.566453	8.37949	0.00707701	Nlim	phospholipid binding; protein binding
YALI0A09086g	-0.877502	5.09135	0.0149337	Nlim
YALI0A09196g	6.44883	-1.4173	1.22789e-05	Nlim	cell wall biogenesis; structural constituent of cell wall; cell wall
YALI0A09284g	-0.799797	7.27563	0.00257601	Nlim	cytoplasm
YALI0A09383g	-6.95572	4.10619	7.85838e-07	Nlim	cellular response to drug; integral component of membrane; transmembrane transport
YALI0A09427g	-0.72534	4.69348	0.0125295	Nlim	glycine metabolic process; L-serine metabolic process; threonine metabolic process; nucleotide binding; aminoacyl-tRNA ligase activity; threonine-tRNA ligase activity; ATP binding; cytoplasm; tRNA aminoacylation for protein translation; threonyl-tRNA aminoacylation
YALI0A09680g	0.460873	4.69435	0.0421771	Nlim	biological_process; cellular_component; DNA binding; exonuclease activity; molecular_function; plastid; DNA catabolic process, exonucleolytic; single-stranded DNA 5'-3' exodeoxyribonuclease activity
YALI0A09812g	1.45002	7.02045	1.36444e-06	Nlim
YALI0A09856g	0.682779	8.46068	0.00312565	Nlim	L-serine metabolic process; threonine metabolic process; catalytic activity; glycine dehydrogenase (decarboxylating) activity; glycine metabolic process; glycine catabolic process; pyridoxal phosphate binding; oxidation-reduction process
YALI0A10010g	-0.679262	6.18012	0.0036264	Nlim	cellular response to drug
YALI0A10076g	0.483482	8.1294	0.0111992	Nlim	heat shock protein binding; plasma membrane; terpenoid biosynthetic process; lipid biosynthetic process; biosynthetic process; transferase activity, transferring alkyl or aryl (other than methyl) groups; catalytic activity; farnesyl-diphosphate farnesyltransferase activity; endoplasmic reticulum; endoplasmic reticulum membrane; lipid metabolic process; steroid biosynthetic process; metabolic proc…
YALI0A10120g	-0.79338	3.95419	0.00669791	Nlim	protein binding
YALI0A10296g	-0.68833	5.96992	0.0144402	Nlim	protein binding
YALI0A10362g	-0.774562	10.5478	0.000705513	Nlim	acyl-carrier-protein biosynthetic process; glycerol-3-phosphate O-acyltransferase activity; glycerolipid metabolic process; membrane; phospholipid biosynthetic process; metabolic process; O-acyltransferase activity; transferase activity, transferring acyl groups; cellular lipid metabolic process
YALI0A10637g	-0.780439	7.01247	0.000183386	Nlim	regulation of transcription from RNA polymerase II promoter; transcription from RNA polymerase II promoter; sequence-specific DNA binding RNA polymerase II transcription factor activity; zinc ion binding; DNA binding; nucleus; transcription, DNA-templated; regulation of transcription, DNA-templated; metal ion binding
YALI0A10659g	0.803162	9.24564	0.0129878	Nlim	plasma membrane; transporter activity; mitochondrial inner membrane; transmembrane transport; transport; membrane; integral component of membrane
YALI0A10747g	-1.19891	5.47641	0.00330161	Nlim	mycelium development
YALI0A10769g	-1.69334	2.18149	0.000475592	Nlim	intracellular; regulation of GTPase activity; positive regulation of Rho GTPase activity; Rho guanyl-nucleotide exchange factor activity; regulation of Rho protein signal transduction
YALI0A10813g	-0.860348	4.80073	0.0173267	Nlim	mitochondrion; translation
YALI0A10879g	0.713653	7.65206	0.00268068	Nlim	kinase activity; ligase activity; phosphorylation; protein ubiquitination; ubiquitin-dependent protein catabolic process
YALI0A10967g	1.26936	5.44785	6.7588e-05	Nlim
YALI0A10989g	-0.594185	4.72674	0.0184404	Nlim	regulation of RNA metabolic process; RNA phosphodiester bond hydrolysis, endonucleolytic; nucleic acid binding; RNA-DNA hybrid ribonuclease activity
YALI0A11407g	0.679147	5.25011	0.00184454	Nlim	protein binding
YALI0A11473g	-3.25485	4.91606	1.62999e-07	Nlim	ATP catabolic process; transport; integral component of membrane; ATPase activity; ATPase activity, coupled to transmembrane movement of substances; transmembrane transport; nucleotide binding; ATP binding
YALI0A11539g	-0.628418	5.05367	0.0115474	Nlim	nucleoside-triphosphatase activity; DNA duplex unwinding; telomere maintenance; DNA helicase activity; DNA repair; nucleotide binding; ATP binding
YALI0A11671g	-0.759684	4.96387	0.00613949	Nlim
YALI0A11781g	-0.6112	2.49926	0.0488453	Nlim	extracellular region; negative regulation of megakaryocyte differentiation; nucleoplasm; phosphatidylinositol-mediated signaling; telomere maintenance; CENP-A containing nucleosome assembly at centromere; nucleosome assembly; protein heterodimerization activity; nucleosome; DNA binding; nucleus; chromosome
YALI0A12001g	-0.498238	7.44716	0.0116098	Nlim	nucleolus; purine nucleobase metabolic process; pyrimidine nucleobase metabolic process; DNA binding; transcription, DNA-templated; DNA-directed RNA polymerase activity; transferase activity; nucleotidyltransferase activity
YALI0A12045g	0.96841	7.56795	0.0237791	Nlim	riboflavin synthase activity; riboflavin synthase complex; riboflavin biosynthetic process; transferase activity
YALI0A12199g	-0.933622	1.4286	0.0495248	Nlim
YALI0A12243g	-1.34935	0.550587	0.0329562	Nlim
YALI0A12507g	-0.892165	2.00567	0.0254888	Nlim
YALI0A12573g	-0.887394	4.06618	0.00956604	Nlim	membrane; metabolic process; hydrolase activity, acting on ester bonds
YALI0A12705g	0.54025	7.63225	0.0489083	Nlim	regulation of RNA metabolic process; RNA phosphodiester bond hydrolysis, endonucleolytic; nucleic acid binding; RNA-DNA hybrid ribonuclease activity
YALI0A13079g	-0.767088	4.56588	0.0353919	Nlim
YALI0A13101g	-0.338059	7.62219	0.0323047	Nlim	DNA binding; protein binding; RNA cap binding; RNA binding; nuclear cap binding complex; RNA metabolic process; mRNA cis splicing, via spliceosome; mRNA transport
YALI0A13387g	1.35803	9.6119	3.51737e-05	Nlim	alanine metabolic process; aspartate metabolic process; cytoplasm; metabolic process; nucleotide binding; asparagine synthase (glutamine-hydrolyzing) activity; ATP binding; asparagine biosynthetic process; cellular amino acid biosynthetic process; ligase activity; L-asparagine biosynthetic process
YALI0A13695g	-0.596945	4.87526	0.00907324	Nlim
YALI0A14234g	-2.48245	-0.145091	0.00099525	Nlim	catalytic activity; metabolic process
YALI0A14256g	-0.854426	5.3808	0.00257601	Nlim
YALI0A14322g	-0.521618	3.73906	0.029317	Nlim	protein binding
YALI0A14520g	-0.732237	3.80933	0.00866217	Nlim	metabolic process; nucleotide binding; oxidoreductase activity
YALI0A14564g	-0.772222	4.31253	0.00896141	Nlim
YALI0A14707g	-0.572797	7.12686	0.005717	Nlim	binding
YALI0A14806g	-0.4641	9.98695	0.0389941	Nlim	electron transport chain; metalloendopeptidase activity; mitochondrial processing peptidase complex; mycelium development; oxidoreductase activity; protein processing involved in protein targeting to mitochondrion; proteolysis; respiratory chain; zinc ion binding; metabolic process; catalytic activity; metal ion binding
YALI0A14861g	-1.36442	4.68298	0.000155018	Nlim	biological_process; cellular_component; molecular_function
YALI0A14971g	-0.794391	4.1297	0.00819584	Nlim
YALI0A15103g	-1.29522	7.91552	0.000343939	Nlim	catalytic activity; metabolic process
YALI0A15147g	-2.10529	5.94181	0.00050056	Nlim	alcohol dehydrogenase (NAD) activity; mitochondrial matrix; nucleotide binding; zinc ion binding; oxidoreductase activity; metal ion binding; oxidation-reduction process
YALI0A15345g	-0.5054	4.72376	0.0335749	Nlim
YALI0A15378g	1.53254	1.48541	0.00130974	Nlim	hydrolase activity, acting on ester bonds
YALI0A15400g	1.02841	4.21551	0.00348501	Nlim	acyl-carrier-protein biosynthetic process; metabolic process; N-acetyltransferase activity
YALI0A15433g	-0.931325	1.86225	0.0193437	Nlim	mitochondrion
YALI0A15466g	1.32775	1.64822	0.0057043	Nlim	acyl-carrier-protein biosynthetic process; metabolic process; N-acetyltransferase activity
YALI0A15576g	3.75179	5.52424	1.60738e-08	Nlim	integral component of membrane; transmembrane transport
YALI0A15950g	0.642257	7.69548	0.00520255	Nlim	histidine biosynthetic process; histidinol dehydrogenase activity; phosphoribosyl-AMP cyclohydrolase activity; phosphoribosyl-ATP diphosphatase activity; metabolic process; zinc ion binding; oxidoreductase activity; NAD binding; oxidation-reduction process
YALI0A16060g	0.789788	6.69212	0.00163882	Nlim	transmembrane transport; vacuole; vacuolar membrane; transport; membrane; integral component of membrane
YALI0A16170g	0.592658	6.12177	0.0290342	Nlim
YALI0A16291g	0.552628	7.50744	0.0184347	Nlim
YALI0A16379g	-1.46705	4.68821	0.00503513	Nlim	alcohol dehydrogenase (NAD) activity; mitochondrial matrix; nucleotide binding; zinc ion binding; oxidoreductase activity; metal ion binding; oxidation-reduction process
YALI0A16423g	-1.60084	2.63006	0.000602356	Nlim	nucleic acid binding
YALI0A16445g	-1.24636	0.234651	0.0334079	Nlim	copper ion binding; primary amine oxidase activity; amine metabolic process; quinone binding; oxidoreductase activity; metal ion binding; oxidation-reduction process
YALI0A16698g	-0.656342	5.93625	0.00499083	Nlim	cellular metabolic process; cellular biosynthetic process; nucleus; cytoplasm; cellular amino acid biosynthetic process; methionine biosynthetic process; isomerase activity; L-methionine biosynthetic process from S-adenosylmethionine; L-methionine salvage from methylthioadenosine; S-methyl-5-thioribose-1-phosphate isomerase activity
YALI0A16841g	2.85094	-0.348611	0.00313931	Nlim	intracellular; zinc ion binding; nucleic acid binding; metal ion binding
YALI0A17039g	-0.72369	3.57076	0.0240463	Nlim
YALI0A17149g	-1.31947	2.17435	0.00866217	Nlim	integral component of membrane; transmembrane transport
YALI0A17171g	-0.68822	5.06207	0.00640098	Nlim	ATP catabolic process; transport; integral component of membrane; ATPase activity; ATPase activity, coupled to transmembrane movement of substances; transmembrane transport; nucleotide binding; ATP binding
YALI0A17237g	-0.779614	0.235435	0.0453985	Nlim	biological_process; cellular_component; molecular_function; oxidation-reduction process; oxidoreductase activity
YALI0A17336g	0.764795	6.44672	0.000978175	Nlim	cell cortex; cell septum; cellular bud neck; cellular response to biotic stimulus; cellular response to drug; cellular response to neutral pH; cellular response to starvation; cortical actin cytoskeleton organization; cytokinetic cell separation; establishment or maintenance of cell polarity; filamentous growth of a population of unicellular organisms in response to neutral pH; filamentous growth…
YALI0A17446g	-1.2244	0.655098	0.023244	Nlim
YALI0A17776g	-0.395428	6.61788	0.0261417	Nlim
YALI0A17875g	-3.15901	6.56254	5.97929e-08	Nlim	cytosol; gluconeogenesis; histidine metabolic process; L-phenylalanine metabolic process; tyrosine metabolic process; glycolytic process; aldehyde dehydrogenase [NAD(P)+] activity; cellular aldehyde metabolic process; metabolic process; oxidoreductase activity, acting on the aldehyde or oxo group of donors, NAD or NADP as acceptor; oxidoreductase activity; oxidation-reduction process
YALI0A18183g	0.659624	7.75322	0.0141415	Nlim	amino acid transmembrane transport; amino acid transmembrane transporter activity; membrane; integral component of membrane
YALI0A18359g	0.714436	4.22888	0.043947	Nlim
YALI0A18403g	-0.603573	5.0781	0.00312	Nlim
YALI0A18469g	1.96159	7.28736	5.56303e-05	Nlim	transcription factor complex; sequence-specific DNA binding transcription factor activity; regulation of transcription, DNA-templated; sequence-specific DNA binding; DNA binding; nucleus
YALI0A18700g	-0.469246	6.25165	0.011989	Nlim	intracellular; positive regulation of Rab GTPase activity; Rab GTPase activator activity; regulation of Rab GTPase activity
YALI0A18744g	-0.360151	7.07583	0.03178	Nlim	protein binding
YALI0A18766g	-0.407181	7.68723	0.0351079	Nlim	protein binding; cytoplasm; endosome; transport; protein transport
YALI0A18788g	-0.615742	6.8795	0.00503467	Nlim	ligase activity; metal ion binding; protein disulfide oxidoreductase activity; zinc ion binding
YALI0A18964g	1.3549	1.49192	0.0081081	Nlim
YALI0A19008g	-0.586584	7.32677	0.00577901	Nlim	intracellular; protein binding; intracellular protein transport; vesicle-mediated transport
YALI0A19052g	-0.350387	7.48626	0.0334446	Nlim	nucleus; regulation of transcription, DNA-templated; exocyst; Golgi to plasma membrane transport
YALI0A19096g	-1.22149	5.69891	2.05016e-05	Nlim	metabolic process; oxidation-reduction process; oxidoreductase activity
YALI0A19118g	2.95721	0.606106	0.00422627	Nlim
YALI0A19228g	6.92958	4.41007	1.29789e-08	Nlim	ammonium transmembrane transporter activity; ammonium transport; ammonium transmembrane transport; membrane; integral component of membrane
YALI0A19250g	0.530538	5.78957	0.0134554	Nlim
YALI0A19360g	-0.807616	4.21222	0.0422574	Nlim
YALI0A19448g	1.29261	7.15201	0.00219363	Nlim	metabolic process; oxidoreductase activity, acting on the aldehyde or oxo group of donors, NAD or NADP as acceptor; oxidoreductase activity; oxidation-reduction process
YALI0A19536g	-3.36856	6.50955	2.68562e-06	Nlim	nucleotide binding; oxidation-reduction process; metabolic process; oxidoreductase activity
YALI0A19558g	-3.4564	0.614948	0.00147886	Nlim	amino acid transmembrane transport; amino acid transport; amino acid transmembrane transporter activity; membrane; transmembrane transport; integral component of membrane
YALI0A19580g	0.569864	7.48869	0.0175143	Nlim	ATP catabolic process; transport; integral component of membrane; ATPase activity; ATPase activity, coupled to transmembrane movement of substances; transmembrane transport; nucleotide binding; ATP binding
YALI0A19624g	-1.07296	3.43188	0.00379366	Nlim	nucleotidyltransferase activity; catalytic activity; biosynthetic process
YALI0A19668g	-0.329383	7.48141	0.0463678	Nlim	nucleotide binding; nucleic acid binding; RNA binding
YALI0A19690g	0.508948	7.89157	0.0308598	Nlim
YALI0A19756g	0.558001	5.56284	0.0361132	Nlim	nucleic acid binding; ribonucleoprotein complex
YALI0A19888g	1.36958	5.7117	0.00230157	Nlim	metabolic process; catalytic activity
YALI0A19976g	0.714148	5.46639	0.0304207	Nlim	adaptation of signaling pathway by response to pheromone involved in conjugation with cellular fusion; calcineurin complex; cellular ion homeostasis; fungal-type cell wall organization; phosphoprotein phosphatase activity; protein dephosphorylation; calcium ion binding; metal ion binding
YALI0A19998g	-0.488361	6.98124	0.00498145	Nlim
YALI0A20130g	-1.37152	5.58906	6.7588e-05	Nlim	alkane 1-monooxygenase activity; electron carrier activity; fatty acid omega-oxidation; lauric acid metabolic process; oxygen binding; iron ion binding; oxidoreductase activity, acting on paired donors, with incorporation or reduction of molecular oxygen; oxidoreductase activity, acting on paired donors, with incorporation or reduction of molecular oxygen, reduced flavin or flavoprotein as one do…
YALI0A20152g	-2.73958	8.96845	5.9821e-05	Nlim	ATP binding; cell surface; cellular response to drug; drug binding; intracellular signal transduction; metal ion binding; plasma membrane; positive regulation of translational elongation; protein kinase C activity; protein phosphorylation; ribosome; serine family amino acid metabolic process; translation elongation factor activity; yeast-form cell wall; GTP catabolic process; GTPase activity; nuc…
YALI0A20207g	-1.37001	5.54011	0.000110353	Nlim	catalytic activity; metabolic process
YALI0A20295g	0.535265	5.90184	0.0278262	Nlim	RNA metabolic process; metabolic process; catalytic activity; cyclic-nucleotide phosphodiesterase activity; 2',3'-cyclic-nucleotide 3'-phosphodiesterase activity; Golgi apparatus; hydrolase activity
YALI0A20350g	-1.73312	3.70205	0.000256032	Nlim	carboxylic ester hydrolase activity; glycerolipid metabolic process; retinol metabolic process; retinyl-palmitate esterase activity; triglyceride lipase activity; lipid metabolic process; lipid catabolic process; hydrolase activity
YALI0A20438g	-4.9345	5.37686	1.60738e-08	Nlim	catalytic activity; mannan endo-1,6-alpha-mannosidase activity; carbohydrate catabolic process
YALI0A20548g	-1.11255	4.86916	0.00012509	Nlim	DNA polymerase complex; DNA biosynthetic process; DNA binding; catalytic activity; DNA-directed DNA polymerase activity; DNA replication
YALI0A20570g	0.815411	6.19556	0.000769836	Nlim	membrane; integral component of membrane
YALI0A20768g	-0.347672	5.94647	0.0396483	Nlim	GTP catabolic process; GTPase activity; nucleotide binding; GTP binding
YALI0A20790g	-0.608067	6.86708	0.0395223	Nlim	protein binding
YALI0A20812g	-3.27076	1.57074	0.000369097	Nlim
YALI0A20834g	-0.380908	6.10293	0.0132002	Nlim	metabolic process; hydrolase activity
YALI0A21010g	0.603104	4.70593	0.00981356	Nlim	cellular macromolecule metabolic process; intracellular part; primary metabolic process; endoplasmic reticulum; integral component of membrane; ER membrane protein complex
YALI0A21076g	-1.27702	8.22676	2.82932e-05	Nlim	protein binding
YALI0A21131g	0.868244	5.062	0.0012052	Nlim
YALI0A21307g	0.419024	9.11266	0.0170721	Nlim	transporter activity; inorganic phosphate transmembrane transporter activity; transport; phosphate ion transport; membrane; transmembrane transporter activity; transmembrane transport; integral component of membrane
YALI0A21330g	1.02604	7.19815	0.000204637	Nlim
YALI0A21417g	1.28938	6.39863	0.000155018	Nlim	carnitine biosynthetic process; glycine metabolic process; L-serine metabolic process; threonine aldolase activity; threonine metabolic process; catalytic activity; cellular amino acid metabolic process; lyase activity; pyridoxal phosphate binding
YALI0A21439g	-1.13597	10.2832	0.00120105	Nlim	oxidoreductase activity; oxidation-reduction process
YALI0B00132g	-1.48881	0.318158	0.00375413	Nlim	aspartic-type endopeptidase activity; proteolysis; peptidase activity; hydrolase activity
YALI0B00220g	1.254	5.07695	2.32761e-05	Nlim	cytoplasm; nicotinate nucleotide salvage; nicotinate-nucleotide diphosphorylase (carboxylating) activity; nicotinate phosphoribosyltransferase activity; nicotinate nucleotide biosynthetic process; NAD biosynthetic process; transferase activity; ligase activity; pyridine nucleotide biosynthetic process
YALI0B00396g	-2.13741	-0.235077	0.016042	Nlim	transporter activity; transmembrane transporter activity; substrate-specific transmembrane transporter activity; transmembrane transport; transport; membrane; integral component of membrane
YALI0B00462g	-1.5578	6.56406	0.00103774	Nlim	alpha-methylacyl-CoA racemase activity; bile acid metabolic process; cellular lipid metabolic process; mitochondrion; peroxisome; receptor binding; signal transduction; metabolic process; catalytic activity
YALI0B00638g	1.49374	1.37952	0.0222262	Nlim	acyl-carrier-protein biosynthetic process; metabolic process; N-acetyltransferase activity
YALI0B00748g	-4.18298	0.922615	0.000114441	Nlim	protein binding
YALI0B00792g	0.680708	7.40104	0.0219303	Nlim	mitochondrial electron transport, NADH to ubiquinone; plasma membrane; proton transport; sodium ion transport; ubiquinone biosynthetic process; oxidation-reduction process; NADH dehydrogenase (ubiquinone) activity; electron carrier activity; membrane
YALI0B00814g	-0.731315	6.5739	0.00886869	Nlim	ribosome
YALI0B00836g	-0.616921	6.45028	0.00307673	Nlim	kinase activity; nucleoside metabolic process; pentose-phosphate shunt; phosphorylation; purine nucleobase metabolic process; magnesium ion binding; ribose phosphate diphosphokinase activity; ribonucleoside monophosphate biosynthetic process; nucleotide biosynthetic process; cellular biosynthetic process
YALI0B01078g	0.507346	7.03418	0.0436546	Nlim	protein binding
YALI0B01144g	-0.868204	2.74292	0.0283283	Nlim	regulation of translational termination; ribosome; translation release factor complex; translation release factor activity; translational termination
YALI0B01166g	1.01493	6.7753	4.05299e-05	Nlim	protein binding
YALI0B01320g	-0.449844	6.61795	0.0127768	Nlim	biological_process; cellular_component; molecular_function
YALI0B01342g	-2.42067	5.05981	5.75397e-06	Nlim	cellular response to drug; cellular response to heat; cellular response to neutral pH; filamentous growth of a population of unicellular organisms in response to heat; filamentous growth of a population of unicellular organisms in response to neutral pH; glucose transmembrane transporter activity; glucose transport; negative regulation of complement activation; plasma membrane; transporter activi…
YALI0B01364g	0.629336	9.85239	0.0164907	Nlim	isoleucine biosynthetic process; isomerase activity; valine biosynthetic process; metabolic process; 3-isopropylmalate dehydratase complex; 4 iron, 4 sulfur cluster binding; 3-isopropylmalate dehydratase activity; cellular amino acid biosynthetic process; branched-chain amino acid biosynthetic process; leucine biosynthetic process; lyase activity
YALI0B01408g	0.891985	9.93085	0.0359633	Nlim	serine-type carboxypeptidase activity; vacuole; carboxypeptidase activity; proteolysis; peptidase activity; hydrolase activity
YALI0B01474g	-1.14547	2.2326	0.00426843	Nlim	nucleotide binding; damaged DNA binding; nucleus; nucleotide-excision repair
YALI0B01650g	-1.45578	2.60321	0.00424777	Nlim	response to stress; thiosulfate sulfurtransferase activity; transferase activity
YALI0B01716g	1.24176	4.914	0.000439996	Nlim	acyl-carrier-protein biosynthetic process; metabolic process; N-acetyltransferase activity
YALI0B01760g	0.685557	4.10812	0.0283941	Nlim	apoptotic process; cytosol; extracellular space; interleukin-8 receptor binding; L-phenylalanine biosynthetic process; nucleus; signal transduction; tryptophan biosynthetic process; tyrosine biosynthetic process; tyrosine-tRNA ligase activity; tyrosyl-tRNA aminoacylation; tRNA binding
YALI0B01826g	1.02777	4.93874	0.00274612	Nlim	riboflavin biosynthetic process; nucleotide binding; ATP binding; riboflavin kinase activity; FMN biosynthetic process; kinase activity; phosphorylation; transferase activity; metal ion binding
YALI0B01848g	-1.92023	6.85721	1.87755e-05	Nlim	electron carrier activity; iron ion binding; oxidoreductase activity, acting on paired donors, with incorporation or reduction of molecular oxygen; oxidoreductase activity, acting on paired donors, with incorporation or reduction of molecular oxygen, reduced flavin or flavoprotein as one donor, and incorporation of one atom of oxygen; heme binding; monooxygenase activity; oxidoreductase activity;…
YALI0B01914g	8.66923	2.5729	3.14014e-09	Nlim	integral component of membrane; transmembrane transport
YALI0B01980g	-0.499488	4.67579	0.0360055	Nlim	rRNA methylation; methylation; rRNA modification; rRNA (adenine-N6,N6-)-dimethyltransferase activity; rRNA methyltransferase activity
YALI0B02024g	2.02881	2.25859	9.70507e-05	Nlim
YALI0B02244g	0.652921	6.57346	0.0128083	Nlim	intracellular; protein binding; intracellular protein transport; membrane; vesicle-mediated transport
YALI0B02376g	-0.357504	7.08697	0.0332598	Nlim	binding; 1-phosphatidylinositol 4-kinase activity; phosphatidylinositol biosynthetic process; transferase activity, transferring phosphorus-containing groups; phosphotransferase activity, alcohol group as acceptor; phosphatidylinositol phosphorylation; phosphatidylinositol-mediated signaling; kinase activity; phosphorylation; transferase activity
YALI0B02398g	4.40507	4.39128	7.09587e-07	Nlim	nitrogen utilization; oligopeptide transmembrane transport; oligopeptide transmembrane transporter activity; plasma membrane; transmembrane transport
YALI0B02420g	-0.655633	3.71183	0.0330208	Nlim	fungal-type cell wall organization; glutathione transferase activity; transferase activity; protein binding
YALI0B02544g	0.556914	3.78008	0.0354249	Nlim	ATP catabolic process; transmembrane transport; transport; membrane; integral component of membrane; ATPase activity; ATPase activity, coupled to transmembrane movement of substances; nucleotide binding; ATP binding
YALI0B02574g	-0.516927	8.83168	0.00927433	Nlim	protein catabolic process; nucleoside-triphosphatase activity; metalloendopeptidase activity; ATP binding; proteolysis; zinc ion binding; membrane; integral component of membrane
YALI0B02662g	-0.846992	10.11	0.00600195	Nlim
YALI0B02684g	0.750443	3.42398	0.0343983	Nlim	ATP biosynthetic process; ATPase activity, coupled to transmembrane movement of ions, phosphorylative mechanism; copper ion transport; metabolic process; cation transmembrane transport; copper ion binding; cation transport; cation-transporting ATPase activity; metal ion transport; metal ion binding; nucleotide binding; ATP binding; integral component of membrane; hydrolase activity
YALI0B02728g	0.796131	8.41293	0.0176251	Nlim	2,3-bisphosphoglycerate-dependent phosphoglycerate mutase activity; cell surface; cytosol; gluconeogenesis; hyphal cell wall; interaction with host; mitochondrion; protein binding; catalytic activity; phosphoglycerate mutase activity; metabolic process; intramolecular transferase activity, phosphotransferases; glycolytic process; isomerase activity
YALI0B02904g	0.708279	5.5141	0.00814905	Nlim
YALI0B03080g	1.12497	7.48613	0.000988766	Nlim	catalytic activity; metabolic process
YALI0B03102g	0.501673	6.65108	0.0391868	Nlim
YALI0B03146g	-0.859031	3.90956	0.0108678	Nlim	binding; RNA binding
YALI0B03278g	0.818479	4.94954	0.0016187	Nlim	molecular_function
YALI0B03322g	0.470062	5.48553	0.0129911	Nlim	cellular response to alkalinity; cellular response to copper ion; cellular response to drug; cellular response to heat; cellular response to neutral pH; filamentous growth of a population of unicellular organisms in response to chemical stimulus; regulation of carbohydrate metabolic process; regulation of transcription from RNA polymerase II promoter in response to iron ion starvation; negative r…
YALI0B03476g	-0.435016	6.32354	0.0499166	Nlim	condensin complex; mitotic chromosome condensation; cell cycle; mitosis; chromosome condensation; cell division
YALI0B03762g	-0.403231	7.79048	0.0490957	Nlim	molecular_function
YALI0B03850g	-1.11402	4.08104	0.000375838	Nlim
YALI0B03960g	-0.336177	7.52421	0.0385921	Nlim	metabolic process; nucleic acid binding; RISC complex; hydrolase activity, acting on ester bonds; gene silencing by RNA
YALI0B04026g	1.02144	7.10332	0.0463415	Nlim	transport; integral component of membrane; vesicle-mediated transport; membrane
YALI0B04202g	6.51925	7.53062	2.1999e-07	Nlim	polyamine transmembrane transporter activity; polyamine transport; urea transport; transporter activity; transmembrane transport; transport; membrane; integral component of membrane
YALI0B04312g	2.06601	8.99777	3.38908e-05	Nlim	cell surface; cytoplasm; hyphal cell wall; nucleotide binding; streptomycin biosynthetic process; inositol-3-phosphate synthase activity; inositol biosynthetic process; phospholipid biosynthetic process
YALI0B04378g	0.421013	6.91214	0.0291841	Nlim	transport; membrane; transmembrane transport
YALI0B04400g	-0.730156	4.83242	0.00418697	Nlim	biological_process; molecular_function
YALI0B04488g	-0.332914	9.72069	0.0499166	Nlim	protein binding; positive regulation of Ras GTPase activity; positive regulation of GTPase activity; GTPase activator activity; Ras GTPase activator activity; intracellular; signal transduction; small GTPase mediated signal transduction; regulation of small GTPase mediated signal transduction
YALI0B04598g	0.4311	7.66758	0.0455722	Nlim	vacuole; vacuolar membrane; transport; autophagy; protein transport; membrane; pre-autophagosomal structure membrane
YALI0B04708g	-1.63622	6.472	6.14816e-07	Nlim	biological_process; cellular_component; molecular_function
YALI0B04796g	-1.21603	5.98079	0.00027469	Nlim	glucose transport; signal transduction
YALI0B04906g	-1.28344	7.9518	8.96048e-06	Nlim	acyl-CoA dehydrogenase activity; metabolic process; oxidoreductase activity, acting on the CH-CH group of donors; oxidation-reduction process
YALI0B04928g	0.977923	7.96367	0.00544092	Nlim	iron ion binding; iron-sulfur cluster assembly; mitochondrion; mitochondrial matrix; metal ion binding; iron-sulfur cluster binding; 2 iron, 2 sulfur cluster binding
YALI0B04950g	-0.697608	6.72224	0.0175143	Nlim	biological_process; molecular_function
YALI0B05126g	1.27469	8.47561	3.51737e-05	Nlim	cell growth mode switching, budding to filamentous; cellular response to drug; drug binding; electron carrier activity; ergosterol biosynthetic process; membrane raft polarization; plasma membrane; sterol 14-demethylase activity; integral component of membrane; iron ion binding; oxidoreductase activity, acting on paired donors, with incorporation or reduction of molecular oxygen; heme binding; mo…
YALI0B05148g	0.40425	7.61645	0.0135302	Nlim	membrane; metal ion transport; metal ion transmembrane transporter activity; transmembrane transport
YALI0B05302g	0.776261	6.34405	0.000385625	Nlim	biological_process; cellular_component; hydrolase activity; molecular_function
YALI0B05456g	-2.94031	5.55614	1.23188e-08	Nlim	catalytic activity; metabolic process
YALI0B05522g	0.573605	6.14533	0.0353882	Nlim	cellular response to drug; zinc ion binding; aminopeptidase activity; proteolysis; peptidase activity; metallopeptidase activity; hydrolase activity; metal ion binding
YALI0B05676g	-0.638788	6.51972	0.00170051	Nlim	intracellular; zinc ion binding
YALI0B05742g	0.650488	5.13707	0.00818737	Nlim	acyl-carrier-protein biosynthetic process; D-arabinose catabolic process; D-arabitol catabolic process to xylulose 5-phosphate; L-arabinitol 2-dehydrogenase activity; metabolic process; N-acetyltransferase activity
YALI0B05764g	0.605826	7.54759	0.0144907	Nlim	oxidoreductase activity; oxidation-reduction process
YALI0B05808g	-0.503307	7.24364	0.0497754	Nlim	biological_process; molecular_function
YALI0B05896g	0.78052	9.19223	0.00334756	Nlim	ribosome biogenesis; structural constituent of ribosome; intracellular; translation; ribosome; ribonucleoprotein complex
YALI0B05918g	-0.529869	4.6591	0.0300899	Nlim	glycine metabolic process; L-serine metabolic process; threonine metabolic process; nucleotide binding; aminoacyl-tRNA ligase activity; serine-tRNA ligase activity; ATP binding; cytoplasm; tRNA aminoacylation for protein translation; seryl-tRNA aminoacylation
YALI0B06094g	-0.668218	6.09161	0.00749809	Nlim	metal ion binding
YALI0B06248g	-2.47944	5.83592	1.99515e-08	Nlim	alkane 1-monooxygenase activity; electron carrier activity; fatty acid omega-oxidation; lauric acid metabolic process; oxygen binding; iron ion binding; oxidoreductase activity, acting on paired donors, with incorporation or reduction of molecular oxygen; oxidoreductase activity, acting on paired donors, with incorporation or reduction of molecular oxygen, reduced flavin or flavoprotein as one do…
YALI0B06391g	-8.16671	6.27315	1.32326e-10	Nlim	cellular response to drug; cellular response to heat; cellular response to neutral pH; filamentous growth of a population of unicellular organisms in response to heat; filamentous growth of a population of unicellular organisms in response to neutral pH; glucose transmembrane transporter activity; glucose transport; negative regulation of complement activation; plasma membrane; transporter activi…
YALI0B06754g	-0.522621	5.84605	0.0453985	Nlim	protein binding; aspartic-type endopeptidase activity; proteolysis; cytoplasm; transport; protein transport
YALI0B06941g	0.570099	6.06172	0.0319199	Nlim	carbon utilization; pentose-phosphate shunt, non-oxidative branch; ribose-5-phosphate isomerase activity; cytoplasm; pentose-phosphate shunt; isomerase activity
YALI0B06985g	0.458206	5.36692	0.0174589	Nlim
YALI0B07007g	1.01227	7.3501	0.0404994	Nlim	cytoplasm; oxidation-reduction process; FMN binding; oxidoreductase activity; negative regulation of transcription, DNA-templated
YALI0B07117g	4.27241	4.57058	1.41225e-06	Nlim	alcohol dehydrogenase (NADP+) activity; caprolactam catabolic process; gluconeogenesis; glycerolipid metabolic process; intracellular part; pentose catabolic process; glycolytic process; oxidoreductase activity; oxidation-reduction process
YALI0B07161g	0.808907	3.5112	0.017957	Nlim	nucleus; nucleolus; rRNA processing
YALI0B07183g	1.22632	8.87264	0.00405895	Nlim	actin cytoskeleton; actin polymerization or depolymerization; cytoplasm; plasma membrane; actin cytoskeleton organization; actin binding; cytoskeleton
YALI0B07205g	0.824754	5.008	0.00821164	Nlim	cytoplasmic part; Golgi vesicle transport; intracellular membrane-bounded organelle; vesicle-mediated transport
YALI0B07359g	0.603802	6.76766	0.0325872	Nlim	cytoplasmic part; intracellular organelle; nitrogen compound metabolic process; hydrolase activity, acting on carbon-nitrogen (but not peptide) bonds
YALI0B07403g	0.827141	5.79546	0.00329551	Nlim	mycelium development
YALI0B07425g	0.749289	6.81888	0.0143893	Nlim	integral component of membrane
YALI0B07513g	-0.463596	4.81764	0.0425655	Nlim	membrane; helicase activity; metabolic process; DNA binding; ATP binding; hydrolase activity, acting on acid anhydrides
YALI0B07535g	-0.728014	10.6949	0.000602356	Nlim	binding; positive regulation of GTPase activity; GTPase activator activity; Ras GTPase activator activity; intracellular; signal transduction; positive regulation of Ras GTPase activity; regulation of small GTPase mediated signal transduction
YALI0B07645g	-4.77021	0.321187	9.66898e-06	Nlim
YALI0B07898g	7.35701	4.38694	7.83974e-08	Nlim	nitrogen utilization; oligopeptide transmembrane transport; oligopeptide transmembrane transporter activity; plasma membrane; transmembrane transport
YALI0B08030g	-0.946905	6.76583	0.00596377	Nlim	glycerolipid metabolic process; retinol metabolic process; retinyl-palmitate esterase activity; triglyceride lipase activity; lipid metabolic process; lipid catabolic process; hydrolase activity
YALI0B08118g	1.12717	8.0033	0.00063616	Nlim	nucleic acid binding; mitochondrion; membrane; integral component of membrane; mitochondrial membrane
YALI0B08184g	-0.600206	10.0972	0.045558	Nlim	purine nucleobase metabolic process; phosphorylation; sulfur amino acid metabolic process; adenylylsulfate kinase activity; sulfate assimilation; nucleotide binding; catalytic activity; sulfate adenylyltransferase (ATP) activity; ATP binding; cytoplasm; metabolic process; cellular amino acid biosynthetic process; methionine biosynthetic process; transferase activity; nucleotidyltransferase activi…
YALI0B08360g	0.673157	5.09891	0.0259828	Nlim	nucleus; regulation of transcription from RNA polymerase II promoter; sequence-specific DNA binding RNA polymerase II transcription factor activity; transcription from RNA polymerase II promoter; zinc ion binding; regulation of transcription, DNA-templated
YALI0B08382g	1.03774	3.34185	0.0155651	Nlim
YALI0B08404g	0.514771	4.04977	0.0477434	Nlim	nucleotide binding; transferase activity; zinc ion binding; oxidoreductase activity; oxidation-reduction process
YALI0B08448g	2.67745	0.272686	0.000256551	Nlim	integral component of membrane; transmembrane transport
YALI0B08536g	2.59901	7.25278	0.000198697	Nlim	acetyl-CoA C-acetyltransferase activity; acyl-carrier-protein biosynthetic process; benzoate metabolic process; cellular ketone body metabolic process; ergosterol biosynthetic process; fatty acid biosynthetic process; isoleucine catabolic process; leucine catabolic process; lysine catabolic process; pyruvate metabolic process; tryptophan metabolic process; valine catabolic process; catalytic acti…
YALI0B08734g	0.550023	5.79482	0.0359167	Nlim	intracellular; zinc ion binding; metal ion binding
YALI0B08748g	0.483795	8.95339	0.0366279	Nlim	cytosolic small ribosomal subunit; metal ion binding; ribosome biogenesis; structural constituent of ribosome; intracellular; ribosome; translation
YALI0B08943g	0.926401	7.35161	0.00158657	Nlim	tryptophan metabolic process; tryptophan-tRNA ligase activity; cytoplasm; tRNA aminoacylation for protein translation; tryptophanyl-tRNA aminoacylation; nucleotide binding; aminoacyl-tRNA ligase activity; ATP binding; translation; ligase activity
YALI0B09031g	0.710493	6.10826	0.00247639	Nlim
YALI0B09119g	0.330585	5.44921	0.0404994	Nlim	cytoplasm
YALI0B09251g	-5.86528	3.03953	2.61917e-05	Nlim	biological_process; cellular_component; molecular_function
YALI0B09273g	-1.04724	5.43981	0.000314367	Nlim	fungal-type vacuole; regulation of pH; calcium ion transmembrane transport; cation transmembrane transport; cation transport; calcium ion transport; cation transmembrane transporter activity; calcium:hydrogen antiporter activity; transmembrane transport; membrane; integral component of membrane
YALI0B09361g	-4.35527	2.61608	0.0078307	Nlim	glycerolipid metabolic process; lipid catabolic process; retinol metabolic process; retinyl-palmitate esterase activity; triglyceride lipase activity; lipid metabolic process; hydrolase activity
YALI0B09449g	-0.727718	3.4771	0.0283283	Nlim
YALI0B09625g	1.81588	8.66797	0.00122203	Nlim	arginine metabolic process; proline biosynthetic process; glutamate biosynthetic process; oxidation-reduction process; proline dehydrogenase activity; proline catabolic process
YALI0B09647g	-0.476954	8.45601	0.029416	Nlim	arginine metabolic process; mitochondrial matrix; 1-pyrroline-5-carboxylate dehydrogenase activity; glutamate biosynthetic process; proline biosynthetic process; metabolic process; oxidoreductase activity, acting on the aldehyde or oxo group of donors, NAD or NADP as acceptor; oxidoreductase activity; oxidation-reduction process
YALI0B09669g	-0.511924	4.85182	0.0315636	Nlim	cellular metabolic process; primary metabolic process; metabolic process; transferase activity, transferring glycosyl groups
YALI0B09779g	0.767801	4.91553	0.00717051	Nlim	cellular response to drug; endonuclease activity; mismatch repair; ribosome; nucleus; nucleolus; ribosome biogenesis
YALI0B09999g	0.667167	3.1301	0.0403721	Nlim	nitrogen compound metabolic process; catalytic activity; nitronate monooxygenase activity; oxidation-reduction process
YALI0B10087g	2.6969	-0.510369	0.00249908	Nlim
YALI0B10131g	1.98007	3.49336	0.000340036	Nlim	biological_process; endoplasmic reticulum; molecular_function
YALI0B10153g	0.495117	8.17636	0.0231087	Nlim	delta12-fatty acid dehydrogenase activity; pathogenesis; unsaturated fatty acid biosynthetic process; lipid metabolic process
YALI0B10175g	1.46022	0.602157	0.0165104	Nlim	nucleotide binding; zinc ion binding; oxidoreductase activity; oxidation-reduction process
YALI0B10219g	-1.28142	5.30379	0.000432964	Nlim	snoRNA binding; snRNA pseudouridine synthesis; pseudouridine synthesis; ribosome biogenesis
YALI0B10241g	-0.482684	9.31988	0.0203926	Nlim	intracellular; signal transduction; zinc ion binding; metal ion binding
YALI0B10296g	-0.552185	4.62722	0.0260855	Nlim	attachment of spindle microtubules to kinetochore; DASH complex; mitotic spindle
YALI0B10318g	0.882733	3.61164	0.00613645	Nlim	cis-Golgi network; transport; ER to Golgi vesicle-mediated transport
YALI0B10340g	-0.619371	8.98027	0.009576	Nlim	acyl-carrier-protein biosynthetic process; alanine metabolic process; aspartate metabolic process; carnitine O-acetyltransferase activity; entry into host; pathogenesis; metabolic process; transferase activity; transferase activity, transferring acyl groups
YALI0B10428g	-0.372134	7.81311	0.0449288	Nlim	membrane; transport; integral component of membrane
YALI0B10494g	-0.558904	7.30435	0.00791871	Nlim	intracellular; RNA binding
YALI0B10604g	1.69954	-0.582384	0.0139874	Nlim	monooxygenase activity; oxidoreductase activity, acting on paired donors, with incorporation or reduction of molecular oxygen; oxidation-reduction process
YALI0B10626g	2.3613	1.03305	0.00015469	Nlim
YALI0B10736g	0.738598	9.54214	0.00151351	Nlim	alpha-ketoglutarate transport; mitochondrial citrate transport; mitochondrial genome maintenance; mitochondrial nucleoid; tricarboxylate secondary active transmembrane transporter activity; transport; membrane; integral component of membrane
YALI0B10802g	-1.83184	5.17224	1.57604e-05	Nlim
YALI0B11000g	-0.694087	5.60522	0.0302122	Nlim	ribosome biogenesis; structural constituent of ribosome; mitochondrial ribosome; translation; mitochondrion; ribosome; ribonucleoprotein complex
YALI0B11066g	-0.728078	5.76027	0.00332624	Nlim	ATP-dependent helicase activity; nucleic acid binding; ATP binding
YALI0B11484g	-0.540328	5.4891	0.0080158	Nlim	molecular_function
YALI0B11506g	-0.437877	6.007	0.0182784	Nlim
YALI0B11594g	0.575725	8.46761	0.0314195	Nlim	proteolysis; metallopeptidase activity; zinc ion binding
YALI0B11770g	1.12456	5.68756	0.000248519	Nlim	nucleic acid binding; ribosome
YALI0B11814g	-0.43658	6.11297	0.0190817	Nlim	chromosome, centromeric region; kinetochore; condensed chromosome kinetochore; nucleus; chromosome; cell cycle; mitosis; cell division
YALI0B11880g	0.716324	6.56138	0.00165597	Nlim	cellular response to biotic stimulus; cellular response to starvation; filamentous growth of a population of unicellular organisms in response to biotic stimulus; filamentous growth of a population of unicellular organisms in response to starvation; intracellular part; rRNA binding
YALI0B12078g	0.672165	5.97683	0.00699043	Nlim	glyoxylate metabolic process; hydrolase activity; nucleotide binding; methylenetetrahydrofolate dehydrogenase (NAD+) activity; catalytic activity; methylenetetrahydrofolate dehydrogenase (NADP+) activity; folic acid-containing compound biosynthetic process; oxidation-reduction process
YALI0B12188g	-0.765071	10.2031	0.00116879	Nlim	ATP catabolic process; transport; integral component of membrane; ATPase activity; ATPase activity, coupled to transmembrane movement of substances; transmembrane transport; nucleotide binding; ATP binding
YALI0B12210g	0.866353	8.62993	0.0183736	Nlim	mycelium development; positive regulation of Ran GTPase activity; Ran GTPase activator activity
YALI0B12298g	-0.727444	4.55296	0.00866217	Nlim	metabolic process; hydrolase activity
YALI0B12342g	-0.626707	9.96518	0.00944591	Nlim	protein binding
YALI0B12386g	0.698675	5.15364	0.00248649	Nlim	nucleotide binding; transferase activity; zinc ion binding; oxidoreductase activity; oxidation-reduction process
YALI0B12540g	-0.32173	6.48055	0.0399115	Nlim	nucleic acid binding; zinc ion binding; metal ion binding
YALI0B12606g	0.378521	4.76162	0.0331482	Nlim
YALI0B12760g	0.999813	2.06785	0.0282361	Nlim	heme binding
YALI0B12826g	0.955331	9.29874	0.0277696	Nlim	cell surface; ribosome biogenesis; structural constituent of ribosome; intracellular; translation; ribosome; ribonucleoprotein complex
YALI0B12848g	0.592525	8.46328	0.044716	Nlim	ribosome biogenesis; structural constituent of ribosome; translation; ribosome; ribonucleoprotein complex
YALI0B12892g	-0.366192	7.86183	0.0392845	Nlim	nucleoside-triphosphatase activity; DNA duplex unwinding; negative regulation of telomerase activity; telomere maintenance; DNA helicase activity; mitochondrial genome maintenance; nucleotide binding; DNA binding; helicase activity; ATP binding; nucleus; mitochondrion; DNA repair; DNA recombination; cellular response to DNA damage stimulus; telomerase inhibitor activity; hydrolase activity; negat…
YALI0B12980g	-0.8262	5.24899	0.00989904	Nlim	ATP catabolic process; transmembrane transport; transport; membrane; integral component of membrane; ATPase activity; ATPase activity, coupled to transmembrane movement of substances; nucleotide binding; ATP binding
YALI0B13046g	-1.05568	4.73407	0.00453171	Nlim	membrane; integral component of membrane; oxidoreductase activity; oxidation-reduction process
YALI0B13068g	1.28337	0.146838	0.0149337	Nlim
YALI0B13618g	-0.606678	8.23832	0.0274761	Nlim
YALI0B13794g	10.4094	3.48099	2.81068e-09	Nlim	ammonium transmembrane transporter activity; ammonium transport; ammonium transmembrane transport; membrane; integral component of membrane
YALI0B13838g	-2.17713	8.27337	1.24599e-05	Nlim	alkane 1-monooxygenase activity; electron carrier activity; fatty acid omega-oxidation; lauric acid metabolic process; oxygen binding; iron ion binding; oxidoreductase activity, acting on paired donors, with incorporation or reduction of molecular oxygen; oxidoreductase activity, acting on paired donors, with incorporation or reduction of molecular oxygen, reduced flavin or flavoprotein as one do…
YALI0B14014g	-1.07346	9.35302	0.000701405	Nlim	glycine metabolic process; L-serine metabolic process; threonine metabolic process; alcohol metabolic process; choline dehydrogenase activity; oxidoreductase activity, acting on CH-OH group of donors; flavin adenine dinucleotide binding; oxidation-reduction process
YALI0B14311g	-1.52284	0.504375	0.0112563	Nlim	hydrolase activity; nucleic acid binding; ribonuclease P activity; ribonucleoprotein complex; tRNA 5'-leader removal
YALI0B14333g	-0.556087	3.87742	0.0322296	Nlim	hydrolase activity, hydrolyzing O-glycosyl compounds; carbohydrate metabolic process; hydrolase activity
YALI0B14377g	0.489631	10.9577	0.0375605	Nlim	DNA replication initiation; ascospore formation; DNA damage checkpoint; DNA replication origin binding; fungal-type cell wall chitin biosynthetic process; glycogen metabolic process; negative regulation of ubiquitin-protein ligase activity involved in mitotic cell cycle; phosphoserine binding; pre-replicative complex assembly; pseudohyphal growth; Ras protein signal transduction; regulation of tr…
YALI0B14443g	-0.485127	7.29632	0.0111992	Nlim	protein binding; DNA binding; intracellular; zinc ion binding; nucleus; metal ion binding
YALI0B14509g	0.579775	10.7791	0.0406727	Nlim	cell surface; hyphal cell wall; methanogenesis; methionine metabolic process; plasma membrane; nucleotide binding; methionine adenosyltransferase activity; ATP binding; S-adenosylmethionine biosynthetic process; one-carbon metabolic process; transferase activity; metal ion binding
YALI0B14575g	1.51675	0.338305	0.0404032	Nlim
YALI0B14597g	-0.545169	8.48948	0.00449901	Nlim	protein deubiquitination; ubiquitin thiolesterase activity; ubiquitin-dependent protein catabolic process; ubiquitinyl hydrolase activity; proteolysis; peptidase activity; cysteine-type peptidase activity; hydrolase activity
YALI0B14641g	-0.36561	9.13812	0.0217613	Nlim	aminopeptidase activity; cellular metabolic process; intracellular part; proteolysis; metallopeptidase activity; zinc ion binding
YALI0B14663g	0.717786	5.56587	0.0331903	Nlim	negative regulation of histone deacetylation; negative regulation of transcription from RNA polymerase II promoter; positive regulation of chromatin silencing at rDNA; positive regulation of protein dephosphorylation; positive regulation of RNA polymerase II transcriptional preinitiation complex assembly; RNA polymerase II core binding; termination of RNA polymerase II transcription; negative reg…
YALI0B14729g	1.34873	5.7524	0.0279886	Nlim	mycelium development; nicotinamide metabolic process; nicotinate nucleotide metabolic process; metabolic process; nicotinamide nucleotide biosynthetic process; ribosylnicotinamide kinase activity; nucleotide binding; ATP binding; kinase activity; phosphorylation; transferase activity
YALI0B14795g	0.897194	5.26592	0.0495248	Nlim
YALI0B14927g	0.793315	5.91005	0.0128052	Nlim	pentose-phosphate shunt; carbohydrate phosphorylation; ribokinase activity; D-ribose metabolic process; phosphotransferase activity, alcohol group as acceptor; kinase activity; phosphorylation; transferase activity
YALI0B14949g	-0.344472	8.67413	0.0389761	Nlim	protein tyrosine kinase activity; serine family amino acid metabolic process; tRNA binding; protein kinase activity; protein serine/threonine kinase activity; regulation of translational initiation; protein phosphorylation; transferase activity, transferring phosphorus-containing groups; protein homodimerization activity; nucleotide binding; ATP binding
YALI0B15015g	-0.675199	5.83943	0.00188727	Nlim	protein binding
YALI0B15103g	0.822876	9.46158	0.024596	Nlim	ribosome biogenesis; rRNA binding; structural constituent of ribosome; intracellular; translation; ribosome; ribonucleoprotein complex
YALI0B15125g	1.91738	8.3576	0.000207533	Nlim	cell surface; cytoplasm; dTMP biosynthetic process; dTTP biosynthetic process; filamentous growth of a population of unicellular organisms in response to chemical stimulus; filamentous growth of a population of unicellular organisms in response to starvation; fungal-type cell wall organization; high molecular weight kininogen binding; hydrogen peroxide catabolic process; hyphal cell wall; interac…
YALI0B15147g	-0.294559	6.93376	0.0481134	Nlim	cellular response to biotic stimulus; cellular response to starvation; filamentous growth of a population of unicellular organisms in response to biotic stimulus; filamentous growth of a population of unicellular organisms in response to starvation; fungal-type cell wall biogenesis; pathogenesis; phospholipid homeostasis; protein binding; nucleic acid phosphodiester bond hydrolysis; RNA phosphodi…
YALI0B15202g	0.594253	5.55665	0.0334874	Nlim	metabolic process; catalytic activity
YALI0B15224g	0.326446	7.5189	0.0354248	Nlim	endopeptidase activity; proteasome core complex; proteolysis involved in cellular protein catabolic process; proteasome complex; threonine-type endopeptidase activity; nucleus; cytoplasm; proteolysis; peptidase activity; hydrolase activity
YALI0B15268g	1.60176	6.64578	3.01801e-05	Nlim	oxidoreductase activity; oxidation-reduction process
YALI0B15290g	0.40685	7.91619	0.0293215	Nlim	protein binding; vacuole; vacuolar membrane; transport; protein transport; membrane; cytoplasmic vesicle membrane; cytoplasmic vesicle
YALI0B15304g	0.494596	7.98246	0.0216286	Nlim	glutamate metabolic process; glutamine metabolic process; metabolic process; purine nucleobase biosynthetic process; nucleoside metabolic process; amidophosphoribosyltransferase activity; purine nucleotide biosynthetic process; 'de novo' IMP biosynthetic process; transferase activity; transferase activity, transferring glycosyl groups; metal ion binding
YALI0B15312g	0.702909	3.30352	0.0118209	Nlim	heat shock protein binding; intracellular; nucleic acid binding; protein folding; unfolded protein binding; zinc ion binding; metal ion binding
YALI0B15444g	1.10763	7.54615	0.000373524	Nlim	lysine catabolic process; nucleotide binding; saccharopine dehydrogenase (NAD+, L-lysine-forming) activity; cellular amino acid biosynthetic process; lysine biosynthetic process; oxidoreductase activity; lysine biosynthetic process via aminoadipic acid; oxidation-reduction process
YALI0B15576g	-0.544134	5.86273	0.023179	Nlim	methylation; methyltransferase activity; nucleus; RNA (guanine-N7)-methylation; RNA binding; transferase activity; tRNA (guanine-N7-)-methyltransferase activity; tRNA binding; tRNA modification; tRNA processing
YALI0B15598g	1.35959	10.1597	0.00759606	Nlim	cellular response to oxidative stress; cytosol; D-gluconate metabolic process; mitochondrion; pentose-phosphate shunt, oxidative branch; peroxisome; oxidoreductase activity, acting on the CH-OH group of donors, NAD or NADP as acceptor; NADP binding; coenzyme binding; phosphogluconate dehydrogenase (decarboxylating) activity; pentose-phosphate shunt; oxidoreductase activity; oxidation-reduction pr…
YALI0B15752g	0.730435	6.92806	0.0157027	Nlim	cell cycle; cell division; GTP catabolic process; GTPase activity; intracellular protein transport; nucleocytoplasmic transport; plasma membrane; intracellular; small GTPase mediated signal transduction; nucleotide binding; GTP binding; membrane
YALI0B15774g	0.507126	7.63129	0.0378172	Nlim	protein folding; cellular protein metabolic process; unfolded protein binding; nucleotide binding; ATP binding; cytoplasm
YALI0B15818g	-0.515122	7.51334	0.012641	Nlim	cellular response to drug; ergosterol metabolic process; positive regulation of transcription from RNA polymerase II promoter; negative regulation of transcription, DNA-templated; RNA polymerase II core promoter proximal region sequence-specific DNA binding transcription factor activity; regulation of transcription from RNA polymerase II promoter; transcription from RNA polymerase II promoter; se…
YALI0B15840g	0.705541	7.513	0.0115474	Nlim	positive regulation of ATPase activity; ATPase activator activity; response to stress; chaperone binding
YALI0B16016g	-0.735944	4.9493	0.0039176	Nlim
YALI0B16060g	1.5058	5.97964	0.000956503	Nlim	plasma membrane; cation transmembrane transport; cation transport; cation transmembrane transporter activity; membrane; transmembrane transport
YALI0B16126g	0.491285	6.52665	0.0180936	Nlim	CAAX-protein geranylgeranyltransferase activity; CAAX-protein geranylgeranyltransferase complex; protein geranylgeranylation; protein prenyltransferase activity; protein prenylation
YALI0B16148g	1.31955	1.78429	0.00156801	Nlim
YALI0B16170g	1.48178	3.18163	0.000278882	Nlim	protein binding
YALI0B16214g	1.74599	7.30711	1.13167e-05	Nlim	catalytic activity; cellular amino acid metabolic process; pyridoxal phosphate binding
YALI0B16258g	-0.433904	6.86951	0.0250217	Nlim	COPI vesicle coat; intracellular protein transport; nucleolus; purine nucleobase metabolic process; pyrimidine nucleobase metabolic process; structural molecule activity; vesicle-mediated transport; DNA binding; transcription, DNA-templated; ribonucleoside binding; DNA-directed RNA polymerase activity; transferase activity; nucleotidyltransferase activity
YALI0B16324g	-0.474041	8.59126	0.0354249	Nlim	cell part; cytokinesis; membrane; integral component of membrane; chitin synthase activity; chitin biosynthetic process; transferase activity, transferring hexosyl groups
YALI0B16500g	1.20422	11.7483	0.00592961	Nlim	identical protein binding; IgE binding; immunoglobulin complex; negative regulation of catalytic activity; serine-type endopeptidase activity; proteolysis; peptidase activity; serine-type peptidase activity; hydrolase activity
YALI0B16522g	-6.17265	4.85421	6.13402e-10	Nlim	amino acid transmembrane transport; transport; amino acid transport; amino acid transmembrane transporter activity; membrane; transmembrane transport; integral component of membrane
YALI0B16588g	0.64294	4.78259	0.0113565	Nlim	lipid metabolic process; peptidoglycan biosynthetic process; metabolic process; phospho-N-acetylmuramoyl-pentapeptide-transferase activity; integral component of membrane
YALI0B16632g	-0.486035	9.2628	0.0439341	Nlim
YALI0B16786g	0.639875	3.09131	0.0377326	Nlim	cellular process; cytoplasmic part; transport
YALI0B17028g	-0.901095	4.46187	0.00355744	Nlim
YALI0B17050g	1.41164	4.15302	6.7588e-05	Nlim	metabolic process; transferase activity, transferring glycosyl groups
YALI0B17204g	2.41437	5.43149	2.82932e-05	Nlim	C-8 sterol isomerase activity; cellular response to drug; endoplasmic reticulum; ergosterol biosynthetic process
YALI0B17446g	1.08749	2.17163	0.00817491	Nlim
YALI0B17644g	1.09347	6.09728	0.00872621	Nlim	cellular response to drug; ergosterol biosynthetic process; nucleotide binding; metabolic process; 3-keto sterol reductase activity; lipid metabolic process; steroid biosynthetic process; oxidoreductase activity; oxidation-reduction process
YALI0B17666g	0.764648	9.71695	0.00599818	Nlim	protein dimerization activity; phosphorylation; N-acetyl-gamma-glutamyl-phosphate reductase activity; acetylglutamate kinase activity; cytoplasm; mitochondrion; arginine biosynthetic process; oxidoreductase activity, acting on the aldehyde or oxo group of donors, NAD or NADP as acceptor; NAD binding; oxidation-reduction process; transferase activity
YALI0B17710g	0.517817	4.95126	0.0219059	Nlim
YALI0B17908g	-0.503726	4.86786	0.0278952	Nlim	protein binding
YALI0B17930g	-0.777412	8.75833	0.0125569	Nlim	sulfate transmembrane transport; secondary active sulfate transmembrane transporter activity; sulfate transport; sulfate transmembrane transporter activity; transmembrane transport; membrane; integral component of membrane
YALI0B18040g	0.840144	5.39593	0.000153106	Nlim	protein transport
YALI0B18150g	0.567184	6.73546	0.035683	Nlim	negative regulation of sphingolipid biosynthetic process; response to unfolded protein; SPOTS complex; integral component of membrane
YALI0B18194g	2.3257	-0.676175	0.0116122	Nlim
YALI0B18370g	-7.48405	-0.580739	3.84765e-05	Nlim
YALI0B18458g	1.02003	5.81958	0.00407754	Nlim	protein binding
YALI0B18700g	0.407516	6.05444	0.035098	Nlim	protein tyrosine kinase activity; serine family amino acid metabolic process; protein kinase activity; protein phosphorylation; transferase activity, transferring phosphorus-containing groups; nucleotide binding; protein serine/threonine kinase activity; ATP binding
YALI0B18722g	-0.407579	6.87265	0.0184357	Nlim	chromatin silencing; DNA-dependent ATPase activity; nuclear chromosome part; nucleoplasm part; protein complex; replication fork; DNA duplex unwinding; DNA helicase activity; DNA replication; DNA replication initiation; MCM complex; nucleotide binding; DNA binding; helicase activity; ATP binding; nucleus; hydrolase activity
YALI0B18744g	-0.413612	6.81744	0.0140175	Nlim
YALI0B18788g	0.505003	6.07831	0.0485249	Nlim	endocytosis; GTP catabolic process; GTPase activity; intracellular protein transport; membrane; mitochondrion; nucleocytoplasmic transport; small GTPase mediated signal transduction; protein transport; nucleotide binding; GTP binding
YALI0B18854g	0.98854	6.56056	0.00645192	Nlim	carboxylic ester hydrolase activity
YALI0B18876g	0.486895	5.61409	0.0210529	Nlim	metabolic process; zinc ion binding; NAPE-specific phospholipase D activity
YALI0B18898g	-0.523725	5.1992	0.0473824	Nlim	coenzyme binding; nucleotide binding; oxidoreductase activity, acting on the CH-OH group of donors, NAD or NADP as acceptor; catalytic activity; 3-methyl-2-oxobutanoate hydroxymethyltransferase activity; pantothenate biosynthetic process
YALI0B19008g	3.26696	-0.0557974	0.000425975	Nlim	cellular response to biotic stimulus; cellular response to starvation; filamentous growth of a population of unicellular organisms in response to biotic stimulus; filamentous growth of a population of unicellular organisms in response to starvation; integral component of membrane; transmembrane transport
YALI0B19030g	3.75272	5.69189	1.36444e-06	Nlim
YALI0B19096g	0.554927	4.92312	0.0113687	Nlim	protein binding
YALI0B19338g	-0.715162	8.52545	0.00155296	Nlim	amino acid transmembrane transport; transport; amino acid transport; amino acid transmembrane transporter activity; membrane; transmembrane transport; integral component of membrane
YALI0B19448g	0.889099	4.5369	0.000481639	Nlim
YALI0B19558g	0.817253	3.85935	0.0137091	Nlim	RNA (guanine-N7)-methylation; tRNA modification; tRNA binding; RNA binding; nucleus; tRNA processing; methyltransferase activity; tRNA (guanine-N7-)-methyltransferase activity; transferase activity; tRNA methylation; methylation
YALI0B19602g	-0.848139	3.05576	0.0493099	Nlim	pathogenesis; transcription factor complex; DNA binding; sequence-specific DNA binding transcription factor activity; regulation of transcription, DNA-templated
YALI0B19668g	0.616677	7.84029	0.0360294	Nlim	membrane; integral component of membrane
YALI0B19712g	-0.486983	7.03379	0.0183675	Nlim	calcium ion binding
YALI0B19734g	-0.546988	6.25001	0.0182638	Nlim	binding
YALI0B19778g	1.56477	4.05702	0.0227911	Nlim
YALI0B19800g	-2.21825	9.42186	3.0811e-07	Nlim	amino acid transmembrane transport; transport; amino acid transport; amino acid transmembrane transporter activity; membrane; transmembrane transport; integral component of membrane
YALI0B19998g	0.727808	11.8388	0.0054697	Nlim	ammonia assimilation cycle; glutamate synthase (NADPH) activity; mitochondrion; catalytic activity; iron ion binding; glutamate biosynthetic process; nitrogen compound metabolic process; metabolic process; FMN binding; glutamate synthase activity; glutamate synthase (NADH) activity; oxidoreductase activity; oxidoreductase activity, acting on the CH-NH2 group of donors; oxidoreductase activity, ac…
YALI0B20020g	0.717711	6.98181	0.0044359	Nlim	L-phenylalanine biosynthetic process; mitochondrion; nucleus; tryptophan biosynthetic process; tyrosine biosynthetic process; catalytic activity; biosynthetic process; 3-deoxy-7-phosphoheptulonate synthase activity; cellular amino acid biosynthetic process; aromatic amino acid family biosynthetic process; chorismate biosynthetic process; transferase activity
YALI0B20042g	-5.07728	-2.07146	0.000107189	Nlim
YALI0B20196g	0.546391	7.34898	0.0475415	Nlim	acyl-carrier-protein biosynthetic process; fatty acid elongase activity; fatty acid elongase complex; fatty acid elongation, unsaturated fatty acid; sphingolipid biosynthetic process; vesicle-mediated transport; lipid metabolic process; fatty acid metabolic process; fatty acid biosynthetic process; membrane; integral component of membrane; transferase activity
YALI0B20240g	0.574988	6.54673	0.00201515	Nlim	cellular response to drug; establishment of mitochondrion localization; mitochondrion; Arp2/3 protein complex; regulation of actin filament polymerization; Arp2/3 complex-mediated actin nucleation; actin binding; cytoplasm; cytoskeleton
YALI0B20328g	1.19458	5.56512	6.81668e-05	Nlim	acyl-carrier-protein biosynthetic process; metabolic process; N-acetyltransferase activity
YALI0B20592g	-0.688827	4.18029	0.0389424	Nlim	mRNA export from nucleus; protein export from nucleus; nuclear envelope organization; nuclear membrane
YALI0B20636g	-1.13066	6.30618	0.00512281	Nlim	catalytic activity; metabolic process
YALI0B20724g	-0.470592	6.61174	0.0282238	Nlim	binding; protein binding
YALI0B20768g	-1.46453	6.87545	0.000158575	Nlim	hexachlorocyclohexane metabolic process; riboflavin metabolic process; metabolic process; dephosphorylation; metal ion binding; acid phosphatase activity; hydrolase activity
YALI0B20834g	0.4978	7.10408	0.0157005	Nlim	filamentous growth; nucleoside-triphosphatase activity; nucleotide binding; ATP binding
YALI0B20900g	1.04717	4.41668	0.000904432	Nlim	protein binding
YALI0B20911g	0.504876	5.31603	0.0430482	Nlim	ER-associated misfolded protein catabolic process; ATP binding; cytosol; endoplasmic reticulum; protein binding; protein K48-linked ubiquitination; ubiquitin-protein ligase activity; metabolic process; acid-amino acid ligase activity; ligase activity
YALI0B21076g	0.91073	8.18751	0.0141295	Nlim	cobalamin binding; lysosomal membrane; ribosome biogenesis; transport; integral component of membrane; structural constituent of ribosome; intracellular; translation; ribosome; ribonucleoprotein complex
YALI0B21120g	0.576196	8.88006	0.0116541	Nlim	cytoplasm; protein binding
YALI0B21186g	1.27639	5.70112	0.00227824	Nlim	peptidase activity; proteolysis; fungal-type vacuole; aminopeptidase activity
YALI0B21252g	0.944065	7.54842	0.00192474	Nlim	ribosome biogenesis; structural constituent of ribosome; intracellular; translational elongation; ribosome; ribonucleoprotein complex
YALI0B21296g	0.719051	4.30559	0.00230157	Nlim
YALI0B21450g	1.88739	2.09927	0.0106926	Nlim
YALI0B21527g	0.564491	7.03128	0.0475064	Nlim	catalytic activity; plasma membrane; mitochondrial proton-transporting ATP synthase complex, coupling factor F(o); hydrogen ion transmembrane transporter activity; ATP synthesis coupled proton transport
YALI0B21538g	0.765461	6.73588	0.0132486	Nlim	ATP catabolic process; nucleic acid binding; ATP-dependent helicase activity; nucleotide binding; RNA binding; helicase activity; ATP binding; nucleus; nucleolus; rRNA processing; hydrolase activity; ribosome biogenesis
YALI0B21582g	0.688628	10.5742	0.00814905	Nlim	intracellular; zinc ion binding; nucleic acid binding; metal ion binding
YALI0B21670g	1.09162	6.01911	0.00426843	Nlim	intracellular part; metabolic process; oxidoreductase activity, acting on the CH-OH group of donors, NAD or NADP as acceptor; NAD binding; oxidoreductase activity; oxidation-reduction process
YALI0B21780g	4.84649	2.2622	6.46803e-08	Nlim	alcohol dehydrogenase (NADP+) activity; glycolytic process; caprolactam catabolic process; gluconeogenesis; glycerolipid metabolic process; intracellular part; pentose catabolic process; oxidoreductase activity; oxidation-reduction process
YALI0B21824g	-0.543595	2.92628	0.0367679	Nlim	electron carrier activity; iron ion binding; oxidoreductase activity, acting on paired donors, with incorporation or reduction of molecular oxygen; heme binding; monooxygenase activity; oxidoreductase activity; metal ion binding; oxidation-reduction process
YALI0B21846g	2.23524	6.10575	0.00041591	Nlim	oxidation-reduction process; 4-hydroxyphenylpyruvate dioxygenase activity; L-phenylalanine catabolic process; metal ion binding; tyrosine catabolic process
YALI0B21868g	3.78248	5.4546	1.76451e-06	Nlim	protein binding
YALI0B21890g	3.72183	6.81012	3.14014e-09	Nlim	biological_process; cellular_component; molecular_function
YALI0B21978g	-0.427323	5.62834	0.0142149	Nlim	regulation of translational initiation; ribosome; GTP catabolic process; translation initiation factor activity; GTPase activity; intracellular; translational initiation; nucleotide binding; GTP binding
YALI0B22418g	-0.548466	8.29604	0.00710096	Nlim	zinc ion binding
YALI0B22440g	1.09644	6.01087	1.13167e-05	Nlim	L-phenylalanine biosynthetic process; tryptophan biosynthetic process; tyrosine biosynthetic process; 3-deoxy-7-phosphoheptulonate synthase activity; aromatic amino acid family biosynthetic process
YALI0B22462g	-0.737363	7.06926	0.00154782	Nlim	protein binding
YALI0B22506g	-3.63708	5.13392	1.94731e-06	Nlim	formate dehydrogenase (NAD+) activity; cytosol; formate dehydrogenase complex; formate metabolic process; glyoxylate metabolic process; methane metabolic process; metabolic process; oxidoreductase activity, acting on the CH-OH group of donors, NAD or NADP as acceptor; NAD binding; oxidoreductase activity; oxidation-reduction process
YALI0B22528g	-0.603138	7.06095	0.002453	Nlim	protein tyrosine kinase activity; serine family amino acid metabolic process; protein kinase activity; protein serine/threonine kinase activity; protein phosphorylation; transferase activity, transferring phosphorus-containing groups; nucleotide binding; ATP binding
YALI0B22550g	1.76713	4.54127	1.48164e-05	Nlim	cellular ketone body metabolic process; isoleucine catabolic process; leucine catabolic process; metal ion binding; microtubule associated complex; mitochondrial matrix; valine catabolic process; metabolic process; catalytic activity; hydroxymethylglutaryl-CoA lyase activity
YALI0B22616g	-0.431126	6.87457	0.0323269	Nlim	mitochondrion; protein dephosphorylation; protein serine/threonine phosphatase activity; protein serine/threonine phosphatase complex; metabolic process; catalytic activity
YALI0B22748g	-1.11061	4.82774	0.0003633	Nlim
YALI0B22770g	0.696501	3.24723	0.023179	Nlim
YALI0B22814g	-2.66374	2.12298	0.000118068	Nlim	membrane; plasma membrane; integral component of membrane
YALI0B22902g	-0.890754	5.84295	0.00197192	Nlim	catalytic activity; metabolic process; cytoplasm; tryptophan catabolic process; NAD biosynthetic process; hydrolase activity; pyridine nucleotide biosynthetic process; quinolinate biosynthetic process; pyridoxal phosphate binding; kynureninase activity; 'de novo' NAD biosynthetic process from tryptophan; anthranilate metabolic process; L-kynurenine catabolic process
YALI0B23188g	0.609242	7.55462	0.00881218	Nlim	5-(carboxyamino)imidazole ribonucleotide mutase activity; adenine biosynthetic process; pathogenesis; phosphoribosylaminoimidazole carboxylase complex; catalytic activity; phosphoribosylaminoimidazole carboxylase activity; ATP binding; 'de novo' IMP biosynthetic process; metal ion binding
YALI0B23298g	1.22433	6.15358	5.5073e-06	Nlim	cellular response to drug; ergosterol biosynthetic process; filamentous growth of a population of unicellular organisms in response to biotic stimulus; pathogenesis; membrane; oxidoreductase activity, acting on the CH-CH group of donors, NAD or NADP as acceptor; oxidation-reduction process
YALI0B23364g	0.726381	6.61061	0.000508536	Nlim	serine-type endopeptidase activity; proteolysis; integral component of membrane
YALI0B23408g	0.847731	6.8972	0.0103456	Nlim	endoplasmic reticulum; microautophagy; mRNA binding; polyphosphate metabolic process; vacuolar transport; vacuolar transporter chaperone complex; vacuole fusion, non-autophagic; intrinsic component of vacuolar membrane
YALI0B23430g	1.09745	6.54938	0.000141323	Nlim	oxidoreductase activity; oxidation-reduction process
YALI0B23452g	3.78353	2.23071	6.62793e-07	Nlim
YALI0B23474g	-0.872108	2.81851	0.0320206	Nlim
YALI0C00110g	-1.51714	5.51658	0.000437199	Nlim	arylesterase activity; hydrolase activity; zinc ion binding
YALI0C00132g	-2.02158	-0.0609822	0.0290736	Nlim
YALI0C00187g	-0.936929	6.59494	0.000247947	Nlim	hydrolase activity; membrane; oxidation-reduction process; oxidoreductase activity; transferase activity; transmembrane transport; integral component of membrane
YALI0C00209g	-0.450379	8.69222	0.019978	Nlim	metabolic process; transferase activity, transferring acyl groups
YALI0C00253g	0.803859	9.87061	0.0171369	Nlim	acetolactate synthase complex; leucine biosynthetic process; pantothenate biosynthetic process; magnesium ion binding; catalytic activity; thiamine pyrophosphate binding; flavin adenine dinucleotide binding; acetolactate synthase activity; cellular amino acid biosynthetic process; branched-chain amino acid biosynthetic process; isoleucine biosynthetic process; valine biosynthetic process; transfe…
YALI0C00275g	-0.686577	4.86839	0.00252563	Nlim	protein binding
YALI0C00407g	0.673821	7.89781	0.00366709	Nlim	isoleucine biosynthetic process; valine biosynthetic process; magnesium ion binding; oxidoreductase activity, acting on the CH-OH group of donors, NAD or NADP as acceptor; NAD binding; 3-isopropylmalate dehydrogenase activity; cytoplasm; cellular amino acid biosynthetic process; branched-chain amino acid biosynthetic process; leucine biosynthetic process; oxidoreductase activity; metal ion bindin…
YALI0C00429g	-1.20444	5.71107	3.64867e-05	Nlim	cellular process; protein binding
YALI0C00473g	-0.569317	8.29079	0.00225478	Nlim	intracellular; positive regulation of Rab GTPase activity; Rab GTPase activator activity; regulation of Rab GTPase activity
YALI0C00605g	0.657392	8.41323	0.0047144	Nlim	cytoplasmic part; macromolecular complex; regulation of transcription, DNA-templated; nucleus; cytoplasm; transport; protein transport
YALI0C00649g	1.12697	4.9865	0.000138303	Nlim	hydrolase activity
YALI0C00715g	-0.923569	2.78139	0.0205022	Nlim	microtubule cytoskeleton organization; attachment of spindle microtubules to kinetochore; DASH complex; mitotic spindle; chromosome, centromeric region; kinetochore; condensed chromosome kinetochore; nucleus; chromosome; cytoplasm; spindle; cytoskeleton; microtubule; cell cycle; chromosome segregation; mitosis; cell division
YALI0C00847g	1.72007	4.92996	1.64689e-06	Nlim	integral component of membrane; transmembrane transport
YALI0C00891g	-0.636031	7.05197	0.0150081	Nlim	protein tyrosine kinase activity; serine family amino acid metabolic process; protein kinase activity; protein serine/threonine kinase activity; protein phosphorylation; transferase activity, transferring phosphorus-containing groups; nucleotide binding; ATP binding
YALI0C00979g	-0.709769	3.71963	0.0422437	Nlim	metabolic process; hydrolase activity
YALI0C01023g	-0.972962	4.10393	0.00198203	Nlim	protein binding; integral component of peroxisomal membrane; peroxisome organization; zinc ion binding; protein import into peroxisome matrix; metal ion binding
YALI0C01067g	-1.11587	6.15423	0.00294559	Nlim
YALI0C01089g	-5.18339	3.21265	4.13856e-08	Nlim
YALI0C01199g	1.93989	1.41374	0.00421101	Nlim
YALI0C01243g	-0.379075	8.5158	0.0337945	Nlim	nucleobase-containing compound metabolic process; protein binding; helicase activity; metabolic process; DNA binding; ATP binding; nucleus; regulation of transcription, DNA-templated; hydrolase activity, acting on acid anhydrides, in phosphorus-containing anhydrides; histone binding
YALI0C01397g	-0.948651	3.55684	0.0426036	Nlim	protein binding
YALI0C01419g	0.713754	5.80404	0.00759649	Nlim	cellular response to biotic stimulus; filamentous growth of a population of unicellular organisms in response to biotic stimulus; glucosamine catabolic process; N-acetylglucosamine catabolic process; pathogenesis; N-acetylglucosamine metabolic process; glucosamine-6-phosphate deaminase activity; carbohydrate metabolic process; hydrolase activity
YALI0C01507g	0.821861	4.09019	0.00255791	Nlim	protein binding
YALI0C01639g	-0.58307	6.80763	0.00108449	Nlim
YALI0C01738g	0.97709	5.82478	0.0010329	Nlim	protein binding
YALI0C01782g	-1.04821	1.40592	0.0279969	Nlim
YALI0C01969g	-0.348436	6.55722	0.0323631	Nlim	RNA binding
YALI0C01991g	-0.334845	6.43968	0.0359399	Nlim
YALI0C02233g	0.483065	5.85926	0.0410218	Nlim
YALI0C02321g	-0.52641	4.69432	0.0421545	Nlim	metabolic process; methylation; methyltransferase activity; transferase activity
YALI0C02343g	0.804231	6.414	0.00758152	Nlim	catalytic activity; nucleotide binding
YALI0C02387g	-1.2109	3.59915	0.00379473	Nlim	DNA binding; protein dimerization activity
YALI0C02409g	-0.502024	7.44324	0.00290339	Nlim	FAD transport
YALI0C02519g	-0.494073	3.84909	0.0393135	Nlim
YALI0C02651g	-0.425947	6.20092	0.0387869	Nlim	DNA binding; nucleus; transcription, DNA-templated
YALI0C02783g	-1.58808	0.868507	0.0139874	Nlim	transporter activity; integral component of membrane; transmembrane transport
YALI0C02805g	-0.599805	6.93827	0.0124223	Nlim	nucleotide binding; oxidation-reduction process; metabolic process; oxidoreductase activity
YALI0C02827g	-1.17259	2.85869	0.0217645	Nlim
YALI0C02871g	-1.02128	2.8906	0.0231376	Nlim	mitochondrial respiratory chain complex II assembly; mitochondrion; response to stress
YALI0C02959g	0.569472	6.52184	0.023509	Nlim	cellular response to drug; endocytosis; establishment or maintenance of actin cytoskeleton polarity; filamentous growth; intracellular organelle; pathogenesis; positive regulation of GTPase activity; ARF GTPase activator activity; zinc ion binding; regulation of ARF GTPase activity; metal ion binding
YALI0C03003g	-1.06133	4.98846	0.0461449	Nlim	2,4-dienoyl-CoA reductase (NADPH) activity; nucleotide binding; oxidation-reduction process
YALI0C03025g	-1.42513	4.80675	0.00169894	Nlim	metabolic process; oxidoreductase activity, acting on the aldehyde or oxo group of donors, NAD or NADP as acceptor; oxidoreductase activity; oxidation-reduction process
YALI0C03047g	0.602545	5.35168	0.0111262	Nlim
YALI0C03069g	-0.431306	6.80331	0.0107852	Nlim	glutathione metabolic process; glutathione transferase activity; protein binding; protein localization; transcription factor complex; negative regulation of nucleic acid-templated transcription; transcription corepressor activity; regulation of nitrogen utilization; nitrate assimilation
YALI0C03091g	-3.20023	-1.00812	0.00265122	Nlim
YALI0C03355g	0.309194	7.99543	0.0470099	Nlim	ATP catabolic process; metabolic process; GTP binding; nucleotide binding; ATP binding; cytoplasm; hydrolase activity; ATPase activity; ribosome binding; ribosomal large subunit binding
YALI0C03399g	-0.468307	6.27217	0.0143652	Nlim	protein serine/threonine phosphatase complex; catalytic activity; protein serine/threonine phosphatase activity; protein dephosphorylation; phosphoprotein phosphatase activity; hydrolase activity; metal ion binding
YALI0C03465g	-0.937917	1.90606	0.013327	Nlim	response to stress
YALI0C03564g	0.972717	5.64925	0.00265131	Nlim	protein dimerization activity
YALI0C03608g	-0.446272	7.15448	0.0292484	Nlim	protein transport; vacuole; vacuolar membrane; transport; amino acid transport; autophagy; membrane; integral component of membrane
YALI0C03630g	-0.610649	5.48759	0.00668848	Nlim
YALI0C03696g	-0.558586	6.32524	0.00408109	Nlim	isomerase activity
YALI0C03762g	-0.618508	4.19098	0.0334446	Nlim	catalytic activity; cellular protein modification process
YALI0C03806g	2.78469	4.96653	0.00163882	Nlim
YALI0C03872g	0.588014	9.08243	0.0194865	Nlim	ribosome
YALI0C04004g	0.557238	7.55748	0.0305736	Nlim	transferase activity, transferring glycosyl groups
YALI0C04026g	1.54471	3.63715	0.000425975	Nlim	monooxygenase activity; oxidoreductase activity, acting on paired donors, with incorporation or reduction of molecular oxygen; oxidation-reduction process
YALI0C04048g	-0.76958	5.34392	0.011989	Nlim	protein binding
YALI0C04092g	-0.43662	7.36881	0.0210162	Nlim	integral component of peroxisomal membrane; peroxisome fission
YALI0C04136g	1.44995	6.20141	0.00141364	Nlim
YALI0C04180g	-0.356093	6.99169	0.0234165	Nlim	diacylglycerol metabolic process; intracellular; phospholipid catabolic process; protein binding; calcium ion binding; phosphoric diester hydrolase activity; intracellular signal transduction; phosphatidylinositol phospholipase C activity; signal transducer activity; lipid metabolic process; signal transduction; lipid catabolic process; hydrolase activity
YALI0C04213g	0.665163	5.47164	0.0188395	Nlim	nucleus; preribosome; rRNA processing
YALI0C04389g	0.702972	6.38542	0.0387892	Nlim
YALI0C04455g	2.94989	4.97731	4.48896e-05	Nlim	membrane
YALI0C04477g	0.444632	8.0625	0.0235099	Nlim	response to chemical; integral component of membrane; transmembrane transport
YALI0C04686g	2.16637	-0.440788	0.00197228	Nlim
YALI0C04730g	1.64826	-0.416358	0.0168005	Nlim	carbohydrate transport; transporter activity; transmembrane transporter activity; substrate-specific transmembrane transporter activity; transmembrane transport; transport; membrane; integral component of membrane
YALI0C04796g	0.732742	7.19232	0.000451452	Nlim	cytoplasmic part; intracellular organelle; transporter activity; transport; membrane; integral component of membrane; transmembrane transport
YALI0C04884g	1.99083	1.97084	0.000229027	Nlim	cellular response to biotic stimulus; cellular response to starvation; filamentous growth of a population of unicellular organisms in response to biotic stimulus; filamentous growth of a population of unicellular organisms in response to starvation
YALI0C04906g	1.0839	5.33531	0.00580572	Nlim	nucleotide binding; oxidation-reduction process; shikimate 3-dehydrogenase (NADP+) activity
YALI0C05148g	0.904871	8.2146	0.00238242	Nlim	cytosolic small ribosomal subunit; rRNA export from nucleus; transmembrane transport; transporter activity; integral component of membrane; structural constituent of ribosome; intracellular; ribosome; translation
YALI0C05170g	0.999686	7.51932	0.00131649	Nlim	magnesium ion binding; histidine biosynthetic process; nucleotide binding; ATP phosphoribosyltransferase activity; ATP binding; cytoplasm; cellular amino acid biosynthetic process; transferase activity; transferase activity, transferring glycosyl groups
YALI0C05236g	2.15666	0.404648	0.020958	Nlim
YALI0C05467g	1.71979	5.64249	0.0383352	Nlim	cellular response to oxidative stress; cytoplasm; pathogenesis; transferase activity; oxidation-reduction process; electron carrier activity; protein disulfide oxidoreductase activity; cell redox homeostasis
YALI0C05577g	0.558959	4.89244	0.0490957	Nlim	molecular_function
YALI0C05687g	-0.681919	10.6209	0.0117866	Nlim
YALI0C05709g	5.67237	6.60398	1.304e-07	Nlim	metabolic process; catalytic activity; transaminase activity; pyridoxal phosphate binding
YALI0C05753g	1.01045	7.34991	0.000772592	Nlim	transport; membrane; integral component of membrane
YALI0C05797g	0.393183	5.14973	0.0439341	Nlim
YALI0C05885g	-3.93012	3.64878	2.22627e-07	Nlim	catalytic activity; metabolic process
YALI0C06105g	2.95163	4.15874	6.47563e-05	Nlim	integral component of membrane; transmembrane transport
YALI0C06149g	0.535164	6.57068	0.0137091	Nlim	ATP binding; protein ubiquitination; ubiquitin-protein ligase activity; metabolic process; acid-amino acid ligase activity; ligase activity
YALI0C06237g	-1.00605	6.98559	0.00905093	Nlim
YALI0C06259g	1.7461	2.76901	0.00109629	Nlim
YALI0C06325g	1.9572	7.05581	2.84945e-05	Nlim	metabolic process; metal ion binding; phosphoric diester hydrolase activity
YALI0C06424g	-1.68892	11.5958	8.44848e-07	Nlim	cellular response to biotic stimulus; cellular response to neutral pH; cellular response to starvation; filamentous growth of a population of unicellular organisms in response to biotic stimulus; filamentous growth of a population of unicellular organisms in response to neutral pH; filamentous growth of a population of unicellular organisms in response to starvation; fructose transmembrane transp…
YALI0C06534g	-1.50683	3.9359	1.56511e-05	Nlim
YALI0C06578g	1.90744	9.00422	4.85963e-07	Nlim	cation transport; cellular response to drug; drug transmembrane transport; drug transmembrane transporter activity; nucleoside transmembrane transporter activity, against a concentration gradient; nucleoside transport; integral component of plasma membrane; nucleoside transmembrane transport; nucleoside:sodium symporter activity; transport; membrane
YALI0C06732g	-0.628924	6.18652	0.0218515	Nlim	metabolic process; hydrolase activity
YALI0C06798g	-0.952365	8.99807	0.000165721	Nlim	cytoplasm; starch metabolic process; sucrose metabolic process; catalytic activity; hydrolase activity, hydrolyzing O-glycosyl compounds; carbohydrate metabolic process; cation binding; 1,4-alpha-glucan branching enzyme activity; glycogen biosynthetic process; transferase activity; transferase activity, transferring glycosyl groups
YALI0C06853g	0.724203	6.95374	0.00877368	Nlim
YALI0C06908g	-1.84795	3.27868	0.00335902	Nlim
YALI0C06930g	0.722859	7.69864	0.00108449	Nlim	hexachlorocyclohexane metabolic process; riboflavin metabolic process; dephosphorylation; acid phosphatase activity
YALI0C07018g	0.445229	4.69342	0.0337194	Nlim	cyclosporin A binding; cytoplasm; nuclear speck; protein binding; protein complex assembly; ribonucleoprotein complex binding; spliceosomal complex; U4/U6 snRNP; U4/U6 x U5 tri-snRNP complex; mRNA splicing, via spliceosome; protein peptidyl-prolyl isomerization; protein folding; peptidyl-prolyl cis-trans isomerase activity; isomerase activity
YALI0C07128g	1.45148	7.43003	8.28209e-06	Nlim	imidazoleglycerol-phosphate synthase complex; imidazoleglycerol-phosphate synthase activity; catalytic activity; cytoplasm; metabolic process; transferase activity, transferring pentosyl groups; oxo-acid-lyase activity; histidine biosynthetic process; cellular amino acid biosynthetic process
YALI0C07150g	-0.418797	7.67619	0.0363968	Nlim	protein binding; DNA binding; ATP binding; zinc ion binding; metal ion binding
YALI0C07326g	0.424245	5.14291	0.0143041	Nlim	biological_process; hydrolase activity; molecular_function
YALI0C07414g	1.96367	8.11491	1.40202e-06	Nlim	cytoplasm; intracellular organelle; nucleotide binding; oxidation-reduction process; metabolic process; oxidoreductase activity
YALI0C07436g	-0.815299	4.95041	0.00123697	Nlim	lyase activity; nucleic acid phosphodiester bond hydrolysis; DNA binding; nuclease activity; endonuclease activity; intracellular; DNA repair; zinc ion binding
YALI0C07524g	-0.599941	8.88096	0.0177914	Nlim	regulation of translational initiation; ribosome; translation initiation factor activity; translational initiation
YALI0C07612g	-0.752264	6.18777	0.00486212	Nlim
YALI0C07656g	1.82912	4.42104	0.000487062	Nlim	hydrolase activity
YALI0C07744g	-1.58425	1.91807	0.00313931	Nlim
YALI0C07777g	-0.534786	5.34853	0.0114854	Nlim	peptidase activity; proteolysis
YALI0C07821g	-0.485928	4.1367	0.0264515	Nlim	regulation of transcription from RNA polymerase II promoter; transcription from RNA polymerase II promoter; sequence-specific DNA binding RNA polymerase II transcription factor activity; zinc ion binding; DNA binding; nucleus; transcription, DNA-templated; regulation of transcription, DNA-templated; metal ion binding
YALI0C07843g	0.382324	7.39016	0.0334484	Nlim	protein binding
YALI0C07865g	0.904009	2.51281	0.043585	Nlim
YALI0C08096g	-0.461202	6.79535	0.0250217	Nlim	protein binding
YALI0C08118g	0.518702	8.24635	0.0287741	Nlim	protein domain specific binding; cytoplasm
YALI0C08184g	-0.766527	3.36027	0.00741721	Nlim	protein binding
YALI0C08220g	0.612049	5.39112	0.0217645	Nlim	cellular bud neck; cellular bud tip; fungal-type cell wall organization; receptor activity; integral component of plasma membrane; GPI anchor biosynthetic process
YALI0C08327g	-0.77197	4.27993	0.00197228	Nlim
YALI0C08393g	1.61853	4.39003	8.7106e-05	Nlim	metabolic process; hydrolase activity
YALI0C08415g	-0.959122	3.68304	0.0127385	Nlim
YALI0C08473g	2.0542	3.37134	0.0038267	Nlim	cell wall; cell adhesion
YALI0C08547g	1.64595	5.17775	0.000115028	Nlim	cellular process; interaction with host; aspartic-type endopeptidase activity; proteolysis; peptidase activity; hydrolase activity
YALI0C08635g	1.31711	8.56624	0.00252563	Nlim	nucleotide binding; nucleic acid binding
YALI0C08701g	-0.942983	4.23721	0.000449375	Nlim	DNA-dependent protein kinase-DNA ligase 4 complex; replication fork; DNA duplex unwinding; telomere maintenance; damaged DNA binding; ATP-dependent DNA helicase activity; double-strand break repair via nonhomologous end joining; telomeric DNA binding; Ku70:Ku80 complex; nucleotide binding; chromosome, telomeric region; DNA binding; helicase activity; ATP binding; nucleus; chromosome; DNA repair; …
YALI0C08745g	0.455516	5.19709	0.0385622	Nlim
YALI0C08833g	-1.98118	1.84711	0.00018909	Nlim
YALI0C08921g	-1.13666	2.60829	0.00316572	Nlim
YALI0C08960g	-0.675305	7.36737	0.0130994	Nlim	protein binding; nucleus; proteolysis; peptidase activity
YALI0C08965g	-0.888886	4.16331	0.0217645	Nlim
YALI0C09009g	1.61421	0.893954	0.0137456	Nlim	regulation of transcription from RNA polymerase II promoter; transcription from RNA polymerase II promoter; sequence-specific DNA binding RNA polymerase II transcription factor activity; nucleus; regulation of transcription, DNA-templated; zinc ion binding
YALI0C09119g	-1.94098	2.80054	3.69314e-05	Nlim	oxidoreductase activity, acting on the CH-OH group of donors, NAD or NADP as acceptor; oxidoreductase activity; oxidation-reduction process
YALI0C09240g	-1.71401	4.75988	1.46745e-05	Nlim
YALI0C09284g	-0.963041	9.76803	0.000241337	Nlim	catalytic activity; metabolic process
YALI0C09328g	0.57581	8.86444	0.0342769	Nlim	protein binding
YALI0C09372g	-0.607299	4.41198	0.0193437	Nlim
YALI0C09438g	-0.457836	4.87845	0.0129481	Nlim	protein deubiquitination; ubiquitin thiolesterase activity; ubiquitin-dependent protein catabolic process; ubiquitinyl hydrolase activity; proteolysis; peptidase activity; cysteine-type peptidase activity; hydrolase activity
YALI0C09482g	-1.86951	1.70485	0.000210703	Nlim	regulation of transcription from RNA polymerase II promoter; transcription from RNA polymerase II promoter; sequence-specific DNA binding RNA polymerase II transcription factor activity; nucleus; regulation of transcription, DNA-templated; zinc ion binding
YALI0C09570g	-0.828664	4.06692	0.0348157	Nlim	cellular process; filamentous growth; hexose metabolic process; catalytic activity; carbohydrate metabolic process; isomerase activity; carbohydrate binding
YALI0C09636g	0.812579	8.82967	0.0258831	Nlim	acetolactate synthase complex; isoleucine biosynthetic process; leucine biosynthetic process; pantothenate biosynthetic process; valine biosynthetic process; acetolactate synthase activity; metabolic process; branched-chain amino acid biosynthetic process; amino acid binding
YALI0C09680g	0.538801	8.86586	0.0182638	Nlim	anchored component of plasma membrane; cell surface; extracellular region; fungal-type cell wall organization; hyphal cell wall; yeast-form cell wall; hydrolase activity, hydrolyzing O-glycosyl compounds; cell wall; carbohydrate metabolic process; hydrolase activity, acting on glycosyl bonds; cell wall organization
YALI0C09702g	-1.05172	2.5238	0.00796318	Nlim
YALI0C09779g	-0.57529	5.64281	0.00580204	Nlim	integral component of membrane; re-entry into mitotic cell cycle after pheromone arrest
YALI0C09889g	7.98566	4.12043	1.28432e-08	Nlim	amino acid transmembrane transport; transport; amino acid transport; amino acid transmembrane transporter activity; membrane; transmembrane transport; integral component of membrane
YALI0C10010g	-0.680184	3.66929	0.045031	Nlim	transcription factor complex; methylation; DNA binding; sequence-specific DNA binding transcription factor activity; DNA repair; regulation of transcription, DNA-templated; methyltransferase activity; zinc ion binding; sequence-specific DNA binding
YALI0C10032g	-0.372635	5.31539	0.0462401	Nlim	condensed chromosome; DNA recombination; meiosis I; multicellular organismal process; nuclear part; nucleus; ATP binding; mismatch repair; mismatched DNA binding; mismatch repair complex
YALI0C10054g	-3.42498	5.4149	1.3329e-08	Nlim	electron carrier activity; iron ion binding; oxidoreductase activity, acting on paired donors, with incorporation or reduction of molecular oxygen; oxidoreductase activity, acting on paired donors, with incorporation or reduction of molecular oxygen, reduced flavin or flavoprotein as one donor, and incorporation of one atom of oxygen; heme binding; monooxygenase activity; oxidoreductase activity;…
YALI0C10135g	0.937926	2.17406	0.0240417	Nlim	cellular metabolic process; aspartic-type endopeptidase activity; proteolysis; peptidase activity; hydrolase activity
YALI0C10340g	3.30699	1.92874	0.000229416	Nlim
YALI0C10648g	-0.331735	8.68796	0.0369195	Nlim	protein binding; mRNA splicing, via spliceosome; nucleic acid binding; RNA binding; spliceosomal complex; U6 snRNA binding; U5 snRNA binding
YALI0C10670g	1.28381	3.58905	0.0484064	Nlim	integral component of membrane; transmembrane transport
YALI0C10714g	0.374203	5.44977	0.0387892	Nlim	catalytic activity; metabolic process
YALI0C10780g	-0.852248	6.71098	0.000129064	Nlim	isoleucine biosynthetic process; leucine biosynthetic process; valine biosynthetic process; regulation of translational fidelity; nucleotide binding; aminoacyl-tRNA editing activity; aminoacyl-tRNA ligase activity; isoleucine-tRNA ligase activity; ATP binding; cytoplasm; tRNA aminoacylation for protein translation; isoleucyl-tRNA aminoacylation
YALI0C10824g	0.523315	5.77887	0.0141415	Nlim
YALI0C10967g	-0.387423	5.0842	0.0432579	Nlim	cell cycle; cyclin-dependent protein kinase activity; protein tyrosine kinase activity; serine family amino acid metabolic process; regulation of cell cycle; protein kinase activity; protein phosphorylation; transferase activity, transferring phosphorus-containing groups; nucleotide binding; protein serine/threonine kinase activity; cyclin-dependent protein serine/threonine kinase activity; ATP b…
YALI0C11165g	4.8838	7.33221	2.68471e-09	Nlim
YALI0C11209g	3.29118	0.350344	3.4796e-05	Nlim
YALI0C11253g	-1.86871	3.17177	0.0240463	Nlim	nitrogen utilization; oligopeptide transmembrane transport; oligopeptide transmembrane transporter activity; plasma membrane; transmembrane transport
YALI0C11473g	0.541135	9.31884	0.00707004	Nlim	ribosome
YALI0C11605g	0.634931	6.56541	0.0478181	Nlim	nuclear envelope; protein import into nucleus; Ran GTPase binding; intracellular; cytoplasm; transport; protein transport
YALI0C11781g	-1.3295	4.69199	0.00351038	Nlim	protein binding
YALI0C11825g	-0.634841	6.44479	0.0205897	Nlim	methylation; metabolic process; methyltransferase activity
YALI0C11858g	-0.57421	6.01949	0.0428174	Nlim	regulation of transcription from RNA polymerase II promoter; transcription from RNA polymerase II promoter; sequence-specific DNA binding RNA polymerase II transcription factor activity; nucleus; regulation of transcription, DNA-templated; zinc ion binding
YALI0C11968g	1.11599	0.710065	0.0208523	Nlim
YALI0C12144g	0.856509	4.62398	0.00108027	Nlim	lyase activity; endonuclease activity; intracellular; DNA binding; DNA repair; zinc ion binding
YALI0C12210g	0.548445	7.07003	0.0444938	Nlim
YALI0C12276g	-0.484797	6.96733	0.0298921	Nlim	catalytic activity
YALI0C12342g	-0.36668	6.70674	0.0467625	Nlim	DNA binding
YALI0C12364g	0.672442	7.07879	0.0116388	Nlim	cellular response to biotic stimulus; cellular response to drug; cellular response to N-acetyl-D-glucosamine; cellular response to neutral pH; cellular response to starvation; chlamydospore formation; development of symbiont in host; double-stranded DNA binding; negative regulation of isoprenoid metabolic process; negative regulation of transcription from RNA polymerase II promoter; pathogenesis;…
YALI0C12639g	-0.534104	6.99808	0.0114945	Nlim	protein binding; transcription factor complex; DNA binding; sequence-specific DNA binding transcription factor activity; regulation of transcription, DNA-templated
YALI0C12661g	-0.667901	8.4025	0.00468126	Nlim	UDP-glucosylation; UDP-glucose:glycoprotein glucosyltransferase activity; protein glycosylation; transferase activity, transferring glycosyl groups
YALI0C12947g	-0.595454	5.07197	0.00184805	Nlim
YALI0C13090g	-0.977555	6.63689	0.00108027	Nlim	galactokinase activity; cytoplasm; galactose metabolic process; metabolic process; phosphotransferase activity, alcohol group as acceptor; carbohydrate phosphorylation; nucleotide binding; ATP binding; kinase activity; phosphorylation; transferase activity
YALI0C13244g	1.26741	5.58232	0.00868943	Nlim	protein binding
YALI0C13706g	-0.515422	6.37418	0.0364146	Nlim	ribosome
YALI0C13794g	-0.716688	0.637566	0.049727	Nlim	nucleus; regulation of transcription from RNA polymerase II promoter; sequence-specific DNA binding RNA polymerase II transcription factor activity; transcription from RNA polymerase II promoter; zinc ion binding; regulation of transcription, DNA-templated
YALI0C13926g	-0.459966	7.56946	0.0161507	Nlim	nucleus
YALI0C14168g	-1.72873	1.15627	0.00355744	Nlim	apical part of cell; exocytic vesicle; GTP catabolic process; GTPase activity; kinase binding; membrane; pollen tube tip; protein transport; regulation of pollen tube growth; small GTPase mediated signal transduction; nucleotide binding; GTP binding
YALI0C14256g	-0.433845	6.9293	0.0184404	Nlim	protein kinase activity; protein phosphorylation; transferase activity, transferring phosphorus-containing groups; nucleotide binding; ATP binding; cytoplasm; mRNA processing
YALI0C14388g	1.09893	6.88532	0.00073235	Nlim	intracellular; metabolic process; methylation; methyltransferase activity; transferase activity; zinc ion binding
YALI0C14542g	-0.650382	4.55118	0.010526	Nlim
YALI0C14608g	0.837885	3.19303	0.0206626	Nlim	transferase activity
YALI0C14674g	1.70214	0.646474	0.0222884	Nlim
YALI0C14762g	-1.06511	4.49699	0.00758152	Nlim
YALI0C14872g	-0.401323	6.45882	0.0336713	Nlim	biological_process; cellular_component; molecular_function
YALI0C14938g	3.11615	0.101709	0.000499116	Nlim	aspartic-type endopeptidase activity; proteolysis
YALI0C15004g	7.6891	3.82872	1.304e-07	Nlim
YALI0C15048g	-1.15438	6.14047	0.00039544	Nlim	regulation of RNA metabolic process; ribonuclease activity; RNA binding
YALI0C15070g	-0.478081	6.48508	0.018791	Nlim	response to stress; cytoplasm
YALI0C15202g	-1.18911	7.54425	0.000179986	Nlim	regulation of transcription from RNA polymerase II promoter; transcription from RNA polymerase II promoter; sequence-specific DNA binding RNA polymerase II transcription factor activity; sequence-specific DNA binding transcription factor activity; zinc ion binding; DNA binding; nucleus; transcription, DNA-templated; regulation of transcription, DNA-templated; metal ion binding
YALI0C15224g	0.643319	7.76366	0.0198325	Nlim	L-phenylalanine biosynthetic process; tryptophan biosynthetic process; tyrosine biosynthetic process; nucleotide binding; aminoacyl-tRNA ligase activity; tyrosine-tRNA ligase activity; ATP binding; cytoplasm; tRNA aminoacylation for protein translation; tyrosyl-tRNA aminoacylation
YALI0C15230g	-0.788925	3.95939	0.00472535	Nlim	isomerase activity
YALI0C15237g	1.03811	5.15166	0.0403721	Nlim
YALI0C15268g	2.59694	5.33011	4.98578e-06	Nlim
YALI0C15323g	-1.08972	4.65229	0.0194865	Nlim	ribosome; ribosome biogenesis; structural constituent of ribosome; translation
YALI0C15356g	-1.01737	7.31288	0.000439996	Nlim	ATP catabolic process; peroxisome; peroxisomal membrane; protein targeting to peroxisome; peroxisome organization; ATPase activity, coupled; nucleotide binding; ATP binding
YALI0C15422g	0.861233	2.65857	0.0274761	Nlim	ATP binding; DNA binding; helicase activity; nucleic acid binding; catalytic activity; metabolic process
YALI0C15488g	-6.51978	8.78204	6.90648e-08	Nlim	transmembrane transporter activity; transmembrane transport; integral component of membrane
YALI0C15554g	0.653353	4.28256	0.0122602	Nlim	phosphorylation; catalytic activity; hydroxyethylthiazole kinase activity; thiamine-phosphate diphosphorylase activity; thiamine biosynthetic process
YALI0C15851g	0.489774	6.38223	0.0382912	Nlim	Golgi membrane; mitochondrion; Golgi apparatus; transport; autophagy; protein transport; membrane; integral component of membrane; cytoplasmic vesicle membrane; cytoplasmic vesicle; mitochondrial membrane; pre-autophagosomal structure membrane
YALI0C15895g	1.129	10.0282	0.0212335	Nlim	cell surface; cellular response to drug; ribosome biogenesis; structural constituent of ribosome; intracellular; translation; large ribosomal subunit; ribosome; ribonucleoprotein complex
YALI0C16049g	-1.93659	6.30238	9.50594e-06	Nlim	protein binding
YALI0C16148g	-0.763684	7.41544	0.00326926	Nlim
YALI0C16225g	-2.00596	-0.112244	0.00284393	Nlim	integral component of membrane; transmembrane transport
YALI0C16346g	-0.582606	6.96568	0.00492494	Nlim	intracellular; regulation of GTPase activity; positive regulation of Rho GTPase activity; Rho guanyl-nucleotide exchange factor activity; regulation of Rho protein signal transduction
YALI0C16390g	-0.538579	7.10681	0.0127806	Nlim	protein binding; oxidoreductase activity, acting on paired donors, with incorporation or reduction of molecular oxygen; DNA binding; intracellular; zinc ion binding; oxidoreductase activity, acting on paired donors, with incorporation or reduction of molecular oxygen, 2-oxoglutarate as one donor, and incorporation of one atom each of oxygen into both donors; oxidation-reduction process; nucleus; …
YALI0C16522g	-0.882265	3.30453	0.00632971	Nlim	carbohydrate transport; transporter activity; transmembrane transporter activity; substrate-specific transmembrane transporter activity; transmembrane transport; transport; membrane; integral component of membrane
YALI0C16643g	-0.662972	6.51652	0.00669791	Nlim	helicase activity; DNA binding; ATP binding
YALI0C16665g	-0.618925	7.0669	0.0470995	Nlim	protein tyrosine kinase activity; serine family amino acid metabolic process; protein kinase activity; protein serine/threonine kinase activity; protein phosphorylation; transferase activity, transferring phosphorus-containing groups; nucleotide binding; ATP binding
YALI0C16753g	1.03801	6.8388	0.00156801	Nlim	catalytic activity; carboxy-lyase activity; carboxylic acid metabolic process; pyridoxal phosphate binding; lyase activity
YALI0C16775g	0.451634	7.82419	0.0247923	Nlim	protein binding; protein peptidyl-prolyl isomerization; protein folding; peptidyl-prolyl cis-trans isomerase activity; cytoplasm; isomerase activity
YALI0C16797g	-0.88221	8.88316	0.0151792	Nlim	acyl-CoA dehydrogenase activity; metabolic process; oxidoreductase activity, acting on the CH-CH group of donors; heme binding; flavin adenine dinucleotide binding; oxidation-reduction process
YALI0C16907g	-1.27242	0.885185	0.0129952	Nlim	allantoate transmembrane transporter activity; allantoate transport; integral component of membrane; transmembrane transport
YALI0C16929g	1.25485	7.97018	1.83151e-05	Nlim	transmembrane transporter activity; transmembrane transport; integral component of membrane
YALI0C16951g	-0.663821	6.00771	0.0103064	Nlim	transmembrane transporter activity; transmembrane transport; integral component of membrane
YALI0C16995g	-0.899787	8.23723	0.0093824	Nlim	carbon utilization; kinase activity; phosphorylation; tricarboxylic acid cycle; phosphoenolpyruvate carboxykinase activity; phosphoenolpyruvate carboxykinase (ATP) activity; ATP binding; gluconeogenesis; purine nucleotide binding
YALI0C17105g	2.8411	5.43621	1.06492e-07	Nlim	integral component of membrane; transmembrane transport
YALI0C17215g	-1.10553	1.18625	0.0171446	Nlim
YALI0C17237g	2.95543	8.93316	3.49779e-06	Nlim	amino acid transmembrane transport; transport; amino acid transport; amino acid transmembrane transporter activity; membrane; transmembrane transport; integral component of membrane
YALI0C17545g	-1.41165	9.75999	7.72131e-07	Nlim	intracellular; transport; transporter activity
YALI0C17831g	-0.494919	6.20855	0.00704197	Nlim	nucleotide binding; glutathione synthase activity; ATP binding; glutathione biosynthetic process; ligase activity; metal ion binding
YALI0C17897g	0.416171	5.50145	0.0390033	Nlim	molecular_function
YALI0C18117g	-0.471876	5.72228	0.0133489	Nlim	protein binding
YALI0C18161g	0.407147	4.88311	0.0403721	Nlim	eukaryotic translation initiation factor 2B complex; guanyl-nucleotide exchange factor activity; L-methionine salvage from methylthioadenosine; regulation of GTPase activity; regulation of translational initiation; S-methyl-5-thioribose-1-phosphate isomerase activity; cellular metabolic process
YALI0C18293g	0.880459	5.16116	0.00108179	Nlim
YALI0C18315g	1.03149	6.33148	0.044716	Nlim	copper ion binding; primary amine oxidase activity; amine metabolic process; quinone binding; oxidoreductase activity; metal ion binding; oxidation-reduction process
YALI0C18425g	-0.529918	4.89243	0.0187016	Nlim	tryptophan metabolic process; tryptophan-tRNA ligase activity; cytoplasm; tRNA aminoacylation for protein translation; tryptophanyl-tRNA aminoacylation; nucleotide binding; aminoacyl-tRNA ligase activity; ATP binding; translation; ligase activity
YALI0C18469g	-0.873214	4.87397	0.0145186	Nlim	positive regulation of cellular protein metabolic process; regulation of cell cycle process; regulation of cellular catabolic process; regulation of organelle organization; regulation of protein catabolic process; regulation of proteolysis; ubiquitin-dependent protein catabolic process; protein binding
YALI0C18535g	-0.719541	6.92506	0.010488	Nlim	intracellular organelle; L-phenylalanine biosynthetic process; phenylalanine-tRNA ligase complex; tryptophan biosynthetic process; tyrosine biosynthetic process; tRNA binding; nucleotide binding; magnesium ion binding; aminoacyl-tRNA ligase activity; phenylalanine-tRNA ligase activity; ATP binding; cytoplasm; tRNA aminoacylation for protein translation; phenylalanyl-tRNA aminoacylation; tRNA proc…
YALI0C18557g	-0.732799	5.8897	0.00036308	Nlim	GTP catabolic process; GTPase activity; nucleotide binding; GTP binding; mitochondrion; translation
YALI0C18645g	-0.988276	6.96232	7.68308e-05	Nlim	regulation of transcription from RNA polymerase II promoter; transcription from RNA polymerase II promoter; sequence-specific DNA binding RNA polymerase II transcription factor activity; nucleus; regulation of transcription, DNA-templated; zinc ion binding
YALI0C18667g	-0.522445	7.70021	0.0122005	Nlim	regulation of transcription from RNA polymerase II promoter; transcription from RNA polymerase II promoter; sequence-specific DNA binding RNA polymerase II transcription factor activity; zinc ion binding; DNA binding; nucleus; transcription, DNA-templated; regulation of transcription, DNA-templated; metal ion binding
YALI0C18689g	-0.831526	6.52534	0.000425975	Nlim	ATP metabolic process; ATPase activity; cytoplasmic part; transport; nucleoside-triphosphatase activity; nucleotide binding; ATP binding; cytoplasm; peroxisome organization
YALI0C18755g	-0.487038	5.4122	0.0187924	Nlim	mitochondrion; ubiquinone biosynthetic process; isoprenoid biosynthetic process; transferase activity; metal ion binding
YALI0C18777g	-0.853785	3.34431	0.00427982	Nlim
YALI0C18799g	0.672685	5.5384	0.00558074	Nlim	metabolic process; transferase activity, transferring alkyl or aryl (other than methyl) groups; transferase activity
YALI0C19085g	0.428338	7.18041	0.0379856	Nlim	carbohydrate metabolic process; pentose-phosphate shunt; 6-phosphogluconolactonase activity
YALI0C19096g	1.03793	3.92032	0.00832096	Nlim
YALI0C19107g	0.976979	8.77784	0.0217645	Nlim
YALI0C19129g	-0.564398	8.61747	0.00675097	Nlim	DNA metabolic process; protein binding; ATP binding; chromosome; chromosome organization
YALI0C19151g	-1.49456	7.42452	1.03245e-05	Nlim	regulation of transcription from RNA polymerase II promoter; transcription from RNA polymerase II promoter; sequence-specific DNA binding RNA polymerase II transcription factor activity; zinc ion binding; DNA binding; nucleus; transcription, DNA-templated; regulation of transcription, DNA-templated; metal ion binding
YALI0C19239g	1.01291	3.52476	0.0157027	Nlim	protein binding
YALI0C19261g	-0.384209	4.66636	0.0289126	Nlim
YALI0C19360g	-1.00286	2.2488	0.0450109	Nlim
YALI0C19580g	-2.04576	6.67378	7.95549e-05	Nlim	metabolic process; hydrolase activity
YALI0C19646g	1.86808	0.240356	0.00725747	Nlim	cell part; oxidation-reduction process; FMN binding; oxidoreductase activity; negative regulation of transcription, DNA-templated
YALI0C19682g	-0.797118	4.42655	0.0481227	Nlim	protein binding
YALI0C19844g	1.02049	2.27732	0.011353	Nlim
YALI0C19943g	-1.04393	2.80305	0.00291367	Nlim
YALI0C19965g	-0.685283	3.49278	0.0485249	Nlim	lipid biosynthetic process; nucleotide binding; oxidation-reduction process; metabolic process; oxidoreductase activity
YALI0C20141g	-0.886119	2.89962	0.0145533	Nlim	extrinsic component of mitochondrial inner membrane; cardiolipin metabolic process; molecular_function
YALI0C20251g	1.47849	2.88626	0.00729752	Nlim	nucleotide binding; oxidation-reduction process; oxidoreductase activity; cellular metabolic process; metabolic process; catalytic activity; coenzyme binding
YALI0C20265g	-4.28689	7.12006	4.57667e-07	Nlim	ATP catabolic process; transmembrane transport; transport; membrane; integral component of membrane; ATPase activity; ATPase activity, coupled to transmembrane movement of substances; nucleotide binding; ATP binding
YALI0C20273g	1.24664	2.52377	0.00190034	Nlim	aspartic-type endopeptidase activity; proteolysis; peptidase activity; hydrolase activity
YALI0C20295g	0.591744	9.69637	0.0120725	Nlim	copper ion transmembrane transporter activity; integral component of membrane; copper ion transmembrane transport
YALI0C20361g	-2.55085	-0.526606	0.00223738	Nlim	integral component of membrane; transmembrane transport
YALI0C20405g	1.62352	6.12345	0.00101511	Nlim	carboxylic ester hydrolase activity; cytoplasmic membrane-bounded vesicle; cytosol; methane metabolic process; S-formylglutathione hydrolase activity; formaldehyde catabolic process
YALI0C20427g	-0.808423	5.58868	0.0015153	Nlim	cytoplasm; zinc ion binding; cellular amino acid biosynthetic process; methionine biosynthetic process; lyase activity; L-methionine biosynthetic process from S-adenosylmethionine; L-methionine salvage from methylthioadenosine; methylthioribulose 1-phosphate dehydratase activity; metal ion binding
YALI0C20471g	-4.39405	4.28061	7.02718e-06	Nlim	biological_process; cellular_component; molecular_function
YALI0C20691g	1.40136	3.3669	0.00047277	Nlim	identical protein binding; negative regulation of catalytic activity; serine-type endopeptidase activity; proteolysis; peptidase activity; serine-type peptidase activity; hydrolase activity
YALI0C20735g	0.490848	7.09243	0.021706	Nlim	F-actin capping protein complex; actin cytoskeleton organization; WASH complex; actin binding; nucleus; cytoplasm; cytoskeleton; actin filament capping
YALI0C20911g	0.432503	5.12508	0.0267656	Nlim	integral component of membrane; biological_process; hydrolase activity, acting on carbon-nitrogen (but not peptide) bonds, in linear amides; metabolic process; molecular_function
YALI0C20933g	-0.616441	5.54811	0.0180557	Nlim	ATP-dependent helicase activity; metabolic process; nucleic acid binding; helicase activity; ATP binding; hydrolase activity
YALI0C20955g	0.57113	4.17479	0.0409742	Nlim
YALI0C20977g	2.49634	-0.0600952	0.000771976	Nlim	nucleus; regulation of transcription from RNA polymerase II promoter; sequence-specific DNA binding RNA polymerase II transcription factor activity; transcription from RNA polymerase II promoter; zinc ion binding; regulation of transcription, DNA-templated
YALI0C21065g	0.840223	6.83948	0.00141364	Nlim	metabolic process; transferase activity, transferring glycosyl groups
YALI0C21274g	-2.56113	-0.808489	0.000491609	Nlim
YALI0C21362g	1.21635	8.11667	0.00715663	Nlim	cellular response to nitrosative stress; filamentous growth of a population of unicellular organisms; nitric oxide catabolic process; nitric oxide dioxygenase activity; oxygen transporter activity; pathogenesis; response to defense-related host nitric oxide production; response to toxic substance; iron ion binding; electron carrier activity; oxygen transport; oxidoreductase activity; oxygen bindi…
YALI0C21384g	-1.5149	0.27078	0.0293664	Nlim
YALI0C21406g	-0.94171	1.60871	0.0197614	Nlim	transmembrane transporter activity; transmembrane transport; integral component of membrane
YALI0C21472g	0.906055	7.51403	0.00173967	Nlim	regulation of translational initiation; ribosome; ATP catabolic process; nucleic acid binding; ATP-dependent helicase activity; nucleotide binding; RNA binding; translation initiation factor activity; helicase activity; ATP binding; cytoplasm; translation; translational initiation; hydrolase activity
YALI0C21516g	-1.46529	7.44215	8.50902e-06	Nlim	arylesterase activity; extracellular region
YALI0C21582g	-0.528258	6.63557	0.0080158	Nlim	peptidyl-histidine phosphorylation; protein histidine kinase complex; signal transduction by phosphorylation; phosphorelay sensor kinase activity; regulation of phosphorelay signal transduction system; ATP binding; phosphorylation; transferase activity, transferring phosphorus-containing groups
YALI0C21604g	0.647962	7.35864	0.00477728	Nlim	vacuole; serine-type carboxypeptidase activity; proteolysis
YALI0C21648g	-0.717894	5.46475	0.00277348	Nlim	DNA polymerase complex; DNA biosynthetic process; nucleotide binding; nucleic acid binding; nucleobase-containing compound metabolic process; DNA binding; DNA-directed DNA polymerase activity; DNA replication; transferase activity; nucleotidyltransferase activity
YALI0C21789g	0.622027	7.44535	0.0182638	Nlim	biological_process; cellular_component; molecular_function
YALI0C21824g	0.599923	8.12761	0.0452569	Nlim	mycelium development; small GTPase mediated signal transduction; metabolic process; intracellular; intracellular protein transport; Golgi membrane; nucleotide binding; GTP binding; endoplasmic reticulum; endoplasmic reticulum membrane; Golgi apparatus; transport; ER to Golgi transport vesicle membrane; protein transport; membrane; vesicle-mediated transport; hydrolase activity; cytoplasmic vesicle
YALI0C21890g	0.736976	8.11374	0.0210529	Nlim	protein binding; ribosome; eukaryotic 43S preinitiation complex; eukaryotic 48S preinitiation complex; eukaryotic translation initiation factor 3 complex; formation of translation preinitiation complex; regulation of translational initiation; translation initiation factor activity
YALI0C21912g	-1.08048	6.71099	0.0334484	Nlim
YALI0C21934g	-0.471578	6.64359	0.00813206	Nlim	biological_process; pyridoxal phosphate binding
YALI0C22088g	-0.444622	6.90547	0.0179753	Nlim	cellular amino acid metabolic process; metabolic process; catalytic activity; pyridoxal phosphate binding
YALI0C22121g	-1.96393	1.03464	0.00154203	Nlim	hydrolase activity; isomerase activity
YALI0C22231g	-0.668681	7.32359	0.00769826	Nlim	DNA binding
YALI0C22363g	-4.60564	5.97703	1.12461e-08	Nlim	mycelium development; plasma membrane; transmembrane transporter activity; integral component of membrane; transmembrane transport
YALI0C22394g	1.59057	5.31725	0.00419451	Nlim
YALI0C22407g	-0.890391	2.65062	0.0230722	Nlim
YALI0C22528g	0.585824	4.96521	0.0202904	Nlim
YALI0C22616g	1.17143	5.17731	0.00113396	Nlim	cellular response to drug; nitrogen utilization; oligopeptide transmembrane transport; oligopeptide transmembrane transporter activity; transmembrane transport
YALI0C22682g	1.29728	7.10861	0.000711287	Nlim	transcription factor complex; sequence-specific DNA binding transcription factor activity; regulation of transcription, DNA-templated; zinc ion binding; sequence-specific DNA binding
YALI0C22792g	3.95236	7.04848	1.92557e-09	Nlim	copper ion binding; primary amine oxidase activity; amine metabolic process; quinone binding; oxidoreductase activity; metal ion binding; oxidation-reduction process
YALI0C22836g	1.78964	7.3246	0.00252563	Nlim	cell wall biogenesis; structural constituent of cell wall; cell wall
YALI0C22924g	2.6414	0.991609	0.00669791	Nlim	hydrolase activity
YALI0C22946g	-0.558683	7.68088	0.0057043	Nlim	protein binding; zinc ion binding
YALI0C22968g	0.969555	5.25851	0.00130974	Nlim	intracellular; positive regulation of Rab GTPase activity; Rab GTPase activator activity; regulation of Rab GTPase activity
YALI0C22990g	-1.01098	7.649	1.57604e-05	Nlim	regulation of transcription from RNA polymerase II promoter; transcription from RNA polymerase II promoter; sequence-specific DNA binding RNA polymerase II transcription factor activity; zinc ion binding; DNA binding; nucleus; transcription, DNA-templated; regulation of transcription, DNA-templated; metal ion binding
YALI0C23122g	0.662438	5.60603	0.0269452	Nlim	acylpyruvate hydrolase activity; mitochondrion; tyrosine metabolic process; catalytic activity; metabolic process
YALI0C23188g	0.408317	6.19177	0.0299796	Nlim	protein binding
YALI0C23254g	-4.84303	0.854501	8.8829e-05	Nlim
YALI0C23276g	-1.03758	6.05368	0.000425975	Nlim	protein binding
YALI0C23364g	-0.951787	9.63217	0.000128542	Nlim	alpha-1,6-mannosyltransferase complex; mannosylation; mannosyltransferase activity; protein O-linked glycosylation; membrane
YALI0C23379g	-1.39525	5.97003	2.83351e-06	Nlim	metabolic process; catalytic activity
YALI0C23408g	0.384146	8.77121	0.0220069	Nlim	isoleucine biosynthetic process; leucine biosynthetic process; pantothenate biosynthetic process; valine biosynthetic process; catalytic activity; dihydroxy-acid dehydratase activity; metabolic process; branched-chain amino acid biosynthetic process
YALI0C23452g	1.15077	9.16181	0.0298529	Nlim
YALI0C23474g	-0.561813	8.12731	0.0322296	Nlim	intracellular; regulation of GTPase activity; positive regulation of Rho GTPase activity; Rho guanyl-nucleotide exchange factor activity; regulation of Rho protein signal transduction
YALI0C23518g	1.17476	7.40085	9.50594e-06	Nlim
YALI0C23540g	0.934702	3.53162	0.00695599	Nlim
YALI0C23584g	-0.509018	8.30554	0.0137657	Nlim
YALI0C23617g	-3.03586	4.73074	5.75544e-05	Nlim	ion transport; plasma membrane; membrane; integral component of membrane
YALI0C23661g	0.771941	5.85876	0.0113466	Nlim	fungal-type vacuole lumen; serine-type carboxypeptidase activity; carboxypeptidase activity; proteolysis; peptidase activity; hydrolase activity
YALI0C23727g	0.412798	4.69297	0.0479114	Nlim	protein binding
YALI0C23815g	0.959045	4.28424	0.0482002	Nlim	mitochondrion; mitochondrial inner membrane; membrane; integral component of membrane
YALI0C23859g	-2.10939	5.25512	2.07297e-05	Nlim	acyl-CoA metabolic process; fatty acid beta-oxidation using acyl-CoA oxidase; acyl-CoA dehydrogenase activity; acyl-CoA oxidase activity; peroxisome; fatty acid metabolic process; fatty acid beta-oxidation; metabolic process; oxidoreductase activity, acting on the CH-CH group of donors; flavin adenine dinucleotide binding; oxidation-reduction process
YALI0C23969g	1.35335	9.28482	0.000197359	Nlim	carbamoyl-phosphate synthase (ammonia) activity; carbamoyl-phosphate synthase (glutamine-hydrolyzing) activity; carbamoyl-phosphate synthase complex; glutamate metabolic process; glutamine metabolic process; pyrimidine nucleobase metabolic process; transferase activity; catalytic activity; ATP binding; nitrogen compound metabolic process; metabolic process; metal ion binding
YALI0C23991g	1.59817	7.28245	5.61129e-06	Nlim	metabolic process; nucleic acid phosphodiester bond hydrolysis; RNA phosphodiester bond hydrolysis, endonucleolytic; RNA binding; nuclease activity; endonuclease activity; cytoplasm; vacuole; vacuolar lumen; hydrolase activity; ribonuclease T2 activity
YALI0C24013g	-0.765302	4.08054	0.00649409	Nlim	GTP binding
YALI0C24101g	0.840733	11.3651	0.0189294	Nlim	alanine metabolic process; aspartate metabolic process; biotin carboxylase complex; fatty acid biosynthetic process; tricarboxylic acid cycle; DNA binding; catalytic activity; biotin carboxylase activity; gluconeogenesis; metabolic process; metal ion binding; nucleotide binding; pyruvate carboxylase activity; ATP binding; ligase activity
YALI0C24255g	0.931764	8.2477	0.0432252	Nlim	lyase activity; pyridoxine biosynthetic process; catalytic activity; metabolic process; pyridoxal phosphate biosynthetic process
YALI0C24376g	-0.605476	5.58481	0.00993419	Nlim
YALI0C24442g	0.978558	0.39587	0.0176251	Nlim
YALI0D00132g	-1.57366	3.19982	0.00013048	Nlim	transmembrane transporter activity; substrate-specific transmembrane transporter activity; transmembrane transport; transport; membrane; integral component of membrane
YALI0D00154g	2.10298	8.03816	0.00029336	Nlim
YALI0D00176g	-1.842	8.67674	3.84765e-05	Nlim	catalytic activity; metabolic process; transferase activity, transferring acyl groups other than amino-acyl groups
YALI0D00253g	-0.680574	4.82883	0.00372964	Nlim
YALI0D00319g	-0.438909	5.9021	0.0367918	Nlim	membrane; metal ion transport; metal ion transmembrane transporter activity; transmembrane transport
YALI0D00363g	-1.60207	2.35361	0.00211287	Nlim	transporter activity; transmembrane transporter activity; substrate-specific transmembrane transporter activity; transmembrane transport; transport; membrane; integral component of membrane
YALI0D00407g	-1.18327	1.26197	0.031277	Nlim	integral component of membrane; transmembrane transport
YALI0D00473g	-0.58045	5.72335	0.0165104	Nlim
YALI0D00495g	2.454	7.91108	2.05016e-05	Nlim	amino acid transmembrane transport; amino acid transport; amino acid transmembrane transporter activity; membrane; transmembrane transport; integral component of membrane
YALI0D00583g	0.585441	6.73043	0.0131124	Nlim	hydrogen-exporting ATPase activity, phosphorylative mechanism; oxidative phosphorylation; proton transport; transmembrane transport; ATPase activity, coupled to transmembrane movement of substances
YALI0D00649g	0.684199	6.02052	0.00256686	Nlim	ATP binding
YALI0D00671g	-0.861421	2.74355	0.0144869	Nlim	catalytic activity; metabolic process
YALI0D00891g	-0.925	5.83528	0.00125473	Nlim	peroxisome; peroxisomal membrane; peroxisome organization; membrane; integral component of membrane
YALI0D01001g	-1.41069	4.98195	0.000153106	Nlim	metabolic process; hydrolase activity
YALI0D01023g	1.73068	0.806833	0.00246126	Nlim
YALI0D01067g	-0.483514	7.42441	0.0018528	Nlim	intracellular signal transduction; vacuole; vacuolar membrane; membrane
YALI0D01111g	4.03756	4.52136	2.50546e-07	Nlim	carbohydrate transport; transporter activity; transmembrane transporter activity; substrate-specific transmembrane transporter activity; transmembrane transport; transport; membrane; integral component of membrane
YALI0D01177g	0.476976	4.30137	0.0346898	Nlim	intracellular; zinc ion binding; phosphatidylinositol-3-phosphate binding; ubiquitin binding
YALI0D01243g	0.95863	3.28291	0.00555651	Nlim	catalytic activity; FMN binding; oxidoreductase activity; oxidation-reduction process
YALI0D01331g	6.12704	2.64131	4.96398e-06	Nlim	modulation by symbiont of host defense response; positive regulation of response to stimulus; aspartic-type endopeptidase activity; proteolysis; peptidase activity; hydrolase activity
YALI0D01485g	0.752297	4.28627	0.00417769	Nlim	methylation; S-adenosylmethionine-dependent methyltransferase activity; wybutosine biosynthetic process; cytoplasm; tRNA processing; transferase activity
YALI0D01716g	0.930185	6.24775	0.0230111	Nlim
YALI0D01738g	-0.990238	5.01416	0.00366709	Nlim	nucleotide binding; transaminase activity; zinc ion binding; oxidoreductase activity; oxidation-reduction process
YALI0D01760g	-0.620359	6.85146	0.0304144	Nlim	transaminase activity; transferase activity
YALI0D01782g	0.919258	2.96567	0.00635509	Nlim	DNA-directed RNA polymerase activity; molecular_function; transcription, DNA-templated
YALI0D01980g	0.709304	5.64668	0.00355744	Nlim	nucleotide binding; oxidation-reduction process; metabolic process; oxidoreductase activity
YALI0D02046g	2.98173	6.16382	1.3221e-06	Nlim
YALI0D02167g	0.983023	5.94456	0.00477728	Nlim	nucleotide binding; zinc ion binding; oxidoreductase activity; oxidation-reduction process
YALI0D02299g	1.63676	3.27108	0.00179807	Nlim	hydrolase activity; metal ion binding; nucleic acid binding
YALI0D02321g	0.464075	7.00282	0.00984245	Nlim	nucleotide metabolic process; starch metabolic process; sucrose metabolic process; oxidoreductase activity, acting on the CH-OH group of donors, NAD or NADP as acceptor; NAD binding; UDP-glucose 6-dehydrogenase activity; oxidoreductase activity; oxidation-reduction process
YALI0D02343g	-1.27446	4.54143	0.000117313	Nlim	integral component of membrane; ion channel activity; ion transport; membrane; receptor activity; transmembrane transport; transport
YALI0D02387g	-0.526141	4.66372	0.0189102	Nlim	protein binding
YALI0D02453g	5.71192	6.34883	2.68471e-09	Nlim	binding; hydrolase activity
YALI0D02519g	1.61414	1.71742	0.00931072	Nlim	hydrolase activity; metabolic process; phosphoglycolate phosphatase activity
YALI0D02585g	-2.93146	1.95994	6.17582e-06	Nlim	integral component of membrane; transmembrane transport
YALI0D02607g	-0.454131	5.1625	0.041839	Nlim	DNA duplex unwinding; telomere maintenance; DNA helicase activity; helicase activity; DNA repair; nucleotide binding; ATP binding
YALI0D02651g	-0.789804	4.33215	0.0153148	Nlim	intracellular; membrane; zinc ion binding
YALI0D02739g	-1.39277	8.47351	2.08737e-05	Nlim	plasma membrane
YALI0D02783g	0.694144	7.04795	0.00171075	Nlim	regulation of transcription from RNA polymerase II promoter; transcription from RNA polymerase II promoter; sequence-specific DNA binding RNA polymerase II transcription factor activity; zinc ion binding; DNA binding; nucleus; transcription, DNA-templated; regulation of transcription, DNA-templated; metal ion binding
YALI0D02893g	0.519247	6.80272	0.0485002	Nlim
YALI0D02937g	-0.593383	5.38704	0.0149071	Nlim	protein folding; heat shock protein binding; unfolded protein binding; metal ion binding
YALI0D03135g	1.1162	9.76154	0.000853517	Nlim	isoleucine biosynthetic process; isomerase activity; leucine biosynthetic process; metal ion binding; mitochondrion; mycelium development; pantothenate biosynthetic process; valine biosynthetic process; ketol-acid reductoisomerase activity; cellular amino acid biosynthetic process; branched-chain amino acid biosynthetic process; oxidoreductase activity; oxidoreductase activity, acting on the CH-O…
YALI0D03245g	-0.941651	11.5056	0.000495871	Nlim
YALI0D03333g	-1.01189	7.44029	0.000360424	Nlim	cellular response to biotic stimulus; cellular response to starvation; deoxyribonucleoside diphosphate metabolic process; filamentous growth of a population of unicellular organisms in response to biotic stimulus; filamentous growth of a population of unicellular organisms in response to starvation; purine nucleobase metabolic process; pyrimidine nucleobase metabolic process; ribonucleoside-dipho…
YALI0D03355g	0.565185	3.42842	0.0352466	Nlim
YALI0D03597g	0.79306	3.74443	0.029631	Nlim	isomerase activity
YALI0D04048g	-0.600391	7.05458	0.00657269	Nlim	protein binding; response to stress; plasma membrane; membrane; integral component of membrane
YALI0D04092g	1.2105	-0.0797161	0.015685	Nlim	alcohol dehydrogenase (NADP+) activity; glycolytic process; caprolactam catabolic process; gluconeogenesis; glycerolipid metabolic process; intracellular part; pentose catabolic process; oxidoreductase activity; oxidation-reduction process
YALI0D04114g	-0.37505	7.62487	0.0217645	Nlim	protein tyrosine kinase activity; serine family amino acid metabolic process; protein kinase activity; protein serine/threonine kinase activity; protein phosphorylation; transferase activity, transferring phosphorus-containing groups; nucleotide binding; ATP binding
YALI0D04158g	-0.582796	3.21805	0.0490957	Nlim	hydrolase activity, hydrolyzing N-glycosyl compounds; uracil DNA N-glycosylase activity; nucleus; mitochondrion; DNA repair; base-excision repair; cellular response to DNA damage stimulus; metabolic process; hydrolase activity; hydrolase activity, acting on glycosyl bonds
YALI0D04356g	5.14772	5.52867	1.7073e-08	Nlim	biological_process; cellular_component; molecular_function; transferase activity; transferase activity, transferring glycosyl groups
YALI0D04444g	-0.449782	8.08604	0.0044359	Nlim	binding
YALI0D04741g	0.44169	9.44007	0.0325809	Nlim	GTP binding; metal ion binding; mitochondrion; reductive tricarboxylic acid cycle; succinate-CoA ligase (ADP-forming) activity; succinate-CoA ligase (GDP-forming) activity; succinate-CoA ligase complex; catalytic activity; ATP binding; metabolic process; ligase activity
YALI0D04873g	-1.88676	4.5105	1.30129e-05	Nlim	ATP biosynthetic process; sarcoplasmic reticulum; metabolic process; cation transport; cation-transporting ATPase activity; metal ion binding; calcium ion transmembrane transport; nucleotide binding; calcium-transporting ATPase activity; ATP binding; transport; ion transport; calcium ion transport; membrane; integral component of membrane; hydrolase activity
YALI0D04884g	1.06351	4.35077	0.00282683	Nlim
YALI0D04895g	0.601383	5.76753	0.0216286	Nlim	protein binding
YALI0D04939g	0.676408	7.03582	0.0281724	Nlim	mitochondrial electron transport, NADH to ubiquinone; proton transport; sodium ion transport; ubiquinone biosynthetic process; oxidation-reduction process; NADH dehydrogenase activity; mitochondrion; NADH dehydrogenase (ubiquinone) activity
YALI0D05005g	-0.574716	6.74459	0.0432287	Nlim	cellular response to alkalinity; filamentous growth; growth of symbiont in host; iron assimilation; transcription regulatory region DNA binding; regulation of transcription from RNA polymerase II promoter; transcription from RNA polymerase II promoter; sequence-specific DNA binding RNA polymerase II transcription factor activity; zinc ion binding; DNA binding; nucleus; transcription, DNA-template…
YALI0D05041g	-0.510485	7.56031	0.00509097	Nlim	nucleic acid binding; DNA binding; nucleus; transcription, DNA-templated; zinc ion binding; metal ion binding
YALI0D05313g	-0.419663	6.26095	0.019786	Nlim	protein binding
YALI0D05401g	-2.02646	4.05545	0.000248519	Nlim	integral component of membrane; transmembrane transport
YALI0D05467g	-0.406936	9.59679	0.0409025	Nlim	2 iron, 2 sulfur cluster binding; 4 iron, 4 sulfur cluster binding; metal ion binding; mitochondrial electron transport, NADH to ubiquinone; mitochondrial inner membrane; proton transport; respiratory chain; sodium ion transport; ubiquinone biosynthetic process; NADH dehydrogenase (ubiquinone) activity; electron carrier activity; membrane; oxidoreductase activity; oxidoreductase activity, acting …
YALI0D05621g	4.79511	7.42181	5.56326e-09	Nlim	transporter activity; transport; nucleobase transmembrane transporter activity; nucleobase transport; membrane
YALI0D05632g	2.27342	4.91984	1.70732e-05	Nlim
YALI0D05797g	0.560046	6.94621	0.0213991	Nlim	adenine salvage; nucleoside metabolic process; adenine phosphoribosyltransferase activity; nucleus; cytoplasm; purine ribonucleoside salvage; transferase activity; transferase activity, transferring glycosyl groups; AMP salvage; metal ion binding
YALI0D05819g	2.04077	4.52546	1.21925e-06	Nlim	allantoate transmembrane transporter activity; allantoate transport; integral component of membrane; transmembrane transport
YALI0D05863g	1.33991	6.79771	8.21629e-05	Nlim	lipid metabolic process; phosphoric diester hydrolase activity
YALI0D05929g	-2.85572	7.33608	6.46225e-07	Nlim	nucleotide binding; transferase activity; oxidation-reduction process; metabolic process; oxidoreductase activity
YALI0D06017g	1.05079	6.39053	0.00161439	Nlim	metabolic process; transferase activity; transferase activity, transferring glycosyl groups
YALI0D06215g	-0.641783	8.8716	0.00910395	Nlim	catalytic activity; metabolic process
YALI0D06281g	0.856013	6.90838	0.0020931	Nlim	alpha-1,6-mannosyltransferase complex; dolichyl-phosphate beta-D-mannosyltransferase activity; plasma membrane; metabolic process; transferase activity; transferase activity, transferring glycosyl groups
YALI0D06325g	-0.555151	7.74063	0.0157892	Nlim	alanine metabolic process; transaminase activity; catalytic activity; biosynthetic process; pyridoxal phosphate binding
YALI0D06391g	0.846748	4.99475	0.00119423	Nlim	acyl-carrier-protein biosynthetic process; metabolic process; N-acetyltransferase activity
YALI0D06501g	0.821226	3.51504	0.00730083	Nlim	NADP binding; protein dimerization activity; 5-amino-6-(5-phosphoribosylamino)uracil reductase activity; riboflavin biosynthetic process; oxidation-reduction process
YALI0D06523g	0.446416	7.65529	0.0287511	Nlim	endopeptidase activity; proteasome core complex; proteolysis involved in cellular protein catabolic process; proteasome complex; threonine-type endopeptidase activity; nucleus; cytoplasm; proteolysis; peptidase activity; hydrolase activity
YALI0D06545g	0.573946	6.63451	0.0366577	Nlim	endoplasmic reticulum; transport; protein retention in ER lumen; integral component of membrane; ER retention sequence binding
YALI0D06754g	-0.421303	6.30824	0.0421925	Nlim	iron ion transport; copper ion binding; oxidoreductase activity; metal ion binding; oxidation-reduction process
YALI0D06776g	0.615352	5.24952	0.0193437	Nlim	hydrolase activity
YALI0D06798g	0.576695	4.95065	0.0101362	Nlim	catalytic activity; transmembrane transport; transport; membrane; integral component of membrane
YALI0D06930g	0.581141	7.26158	0.0123466	Nlim	metabolic process; magnesium ion binding; catalytic activity; carboxy-lyase activity; thiamine pyrophosphate binding
YALI0D06952g	-1.36015	7.20602	2.20378e-06	Nlim	regulation of transcription from RNA polymerase II promoter; transcription from RNA polymerase II promoter; sequence-specific DNA binding RNA polymerase II transcription factor activity; nucleus; regulation of transcription, DNA-templated; zinc ion binding
YALI0D06974g	-0.635898	5.35522	0.0279969	Nlim	pyruvate metabolic process; hydroxyacylglutathione hydrolase activity; glutathione biosynthetic process; zinc ion binding
YALI0D06996g	0.608433	7.98788	0.00119197	Nlim
YALI0D07062g	2.30708	2.32645	1.46745e-05	Nlim	nucleotide binding; oxidation-reduction process; oxidoreductase activity; cellular metabolic process; metabolic process; catalytic activity; coenzyme binding
YALI0D07106g	-0.592359	5.16276	0.0247267	Nlim
YALI0D07326g	-0.585791	7.85304	0.00582726	Nlim	mitochondrial translation; regulation of translational elongation; ribosome; GTP catabolic process; intracellular; nucleotide binding; translation elongation factor activity; GTPase activity; GTP binding; mitochondrion; translation; translational elongation; mitochondrial translational elongation
YALI0D07370g	1.21753	7.19766	0.000474113	Nlim	carbamoyl-phosphate synthase complex; glutamate metabolic process; mitochondrial matrix; pyrimidine nucleobase metabolic process; glutamine catabolic process; carbamoyl phosphate biosynthetic process; nucleotide binding; carbamoyl-phosphate synthase (glutamine-hydrolyzing) activity; ATP binding; cytoplasm; arginine biosynthetic process; glutamine metabolic process; cellular amino acid biosyntheti…
YALI0D07392g	2.13747	-0.279109	0.00791871	Nlim	nucleobase transmembrane transporter activity; nucleobase transport; transport; membrane
YALI0D07535g	1.75352	8.60297	0.000248519	Nlim
YALI0D07656g	-3.78005	6.33714	1.41647e-07	Nlim
YALI0D07700g	0.586429	5.62748	0.0393547	Nlim	axoneme; intrinsic apoptotic signaling pathway; body morphogenesis; centrosome; cilium; cytoskeletal protein binding; cytosol; dynein complex; embryo development ending in birth or egg hatching; hermaphrodite genitalia development; intracellular transport; locomotion; microtubule; morphogenesis of an epithelium; motor activity; myosin complex; nematode larval development; nucleus; oogenesis; P gr…
YALI0D07722g	-0.34423	5.72933	0.0361132	Nlim	microtubule associated complex; metabolic process; microtubule motor activity; kinesin complex; microtubule-based movement; microtubule binding; nucleotide binding; ATP binding; microtubule
YALI0D07832g	1.09512	5.60967	8.76623e-05	Nlim	biological_process; cellular_component; molecular_function
YALI0D07920g	-0.506894	4.38687	0.0403827	Nlim	metalloendopeptidase activity; proteolysis; mitochondrion; tRNA processing; transferase activity; transferase activity, transferring acyl groups; transferase activity, transferring acyl groups other than amino-acyl groups; metal ion binding; threonylcarbamoyladenosine biosynthetic process
YALI0D07942g	1.3599	6.67053	0.00704197	Nlim	metabolic process; oxidoreductase activity, acting on the aldehyde or oxo group of donors, NAD or NADP as acceptor; oxidoreductase activity; oxidation-reduction process
YALI0D08052g	0.846572	8.10552	0.00369592	Nlim	mycelium development; vacuole; serine-type carboxypeptidase activity; carboxypeptidase activity; proteolysis; peptidase activity; hydrolase activity
YALI0D08184g	0.636707	10.0834	0.0121028	Nlim	ATP catabolic process; ATPase activity; cell surface; cellular response to heat; cytosol; entry into host cell; extracellular region; hyphal cell wall; induction by symbiont of host defense response; peptide binding; peptide transport; plasma membrane; yeast-form cell wall; response to toxic substance; nucleotide binding; ATP binding
YALI0D08228g	0.992414	10.2837	0.000904432	Nlim	plasma membrane; transporter activity; mitochondrial inner membrane; transmembrane transport; transport; membrane; integral component of membrane
YALI0D08250g	3.33869	7.15051	7.48615e-06	Nlim	GTP cyclohydrolase II activity; riboflavin biosynthetic process
YALI0D08294g	-0.349186	7.29915	0.01892	Nlim	ATP binding; damaged DNA binding; DNA binding; DNA metabolic process; DNA repair; DNA-dependent ATPase activity; nucleoside-triphosphatase activity; nucleotide binding; oxidation-reduction process; oxygen-dependent protoporphyrinogen oxidase activity; porphyrin-containing compound biosynthetic process; protein binding
YALI0D08338g	-0.546907	7.72116	0.00663151	Nlim	mycelium development; calcium ion binding; calcium-dependent phospholipid binding
YALI0D08404g	1.31584	4.76494	3.84765e-05	Nlim	catalytic activity
YALI0D08580g	0.386257	6.32141	0.0282551	Nlim	biological_process; cellular_component; kinase activity; phosphorylation
YALI0D08602g	-0.619705	6.75635	0.0109723	Nlim	cellular_component; RNA binding
YALI0D08690g	1.21319	7.11426	0.000111672	Nlim	oxidation-reduction process; metabolic process; oxidoreductase activity, acting on the aldehyde or oxo group of donors, disulfide as acceptor
YALI0D08844g	1.28083	4.43588	0.0157027	Nlim	nucleotide binding; cellular metabolic process; metabolic process; catalytic activity; coenzyme binding
YALI0D08910g	-0.944109	5.11739	0.00480607	Nlim	glycerolipid metabolic process; phospholipid catabolic process; phosphorylation; NAD+ kinase activity; diacylglycerol kinase activity; protein kinase C-activating G-protein coupled receptor signaling pathway; metabolic process
YALI0D09185g	1.18596	6.68999	0.00408109	Nlim
YALI0D09229g	1.01241	4.82547	0.00221009	Nlim	isomerase activity
YALI0D09251g	-0.488658	6.3163	0.00541991	Nlim	nucleic acid binding; RNA methylation; rRNA methyltransferase activity; rRNA methylation; enzyme-directed rRNA 2'-O-methylation; nucleus; nucleolus; rRNA processing; methyltransferase activity; rRNA (uridine-2'-O-)-methyltransferase activity; transferase activity; preribosome, large subunit precursor; methylation; ribosome biogenesis; rRNA (guanosine-2'-O-)-methyltransferase activity
YALI0D09295g	0.493408	6.01205	0.0133134	Nlim	amino acid transmembrane transport; transport; amino acid transmembrane transporter activity; membrane; transmembrane transport; integral component of membrane
YALI0D09383g	-1.26938	5.41765	0.000212703	Nlim	catalytic activity; metabolic process
YALI0D09427g	2.44295	5.40133	1.13167e-05	Nlim	nucleotide binding; oxidation-reduction process; metabolic process; oxidoreductase activity
YALI0D09493g	-0.385535	5.71437	0.0175143	Nlim	catalytic activity; metabolic process
YALI0D09559r	1.94108	-0.556955	0.02944	Nlim
YALI0D09801g	-0.549637	7.56272	0.0122736	Nlim	N-acetylglucosamine transmembrane transporter activity; N-acetylglucosamine transport; plasma membrane; integral component of membrane; transmembrane transport
YALI0D09867g	-0.787785	5.94224	0.000592994	Nlim	cellular response to biotic stimulus; cellular response to starvation; filamentous growth of a population of unicellular organisms in response to biotic stimulus; filamentous growth of a population of unicellular organisms in response to starvation; plasma membrane; tryptophan metabolic process; metabolic process; monooxygenase activity; kynurenine 3-monooxygenase activity; mitochondrion; mitocho…
YALI0D09889g	-1.25669	6.83885	0.00495728	Nlim	mycelium development
YALI0D09955g	-0.385837	5.77273	0.0193249	Nlim	metal ion binding; ATP catabolic process; nucleic acid binding; mRNA processing; ATP-dependent helicase activity; nucleotide binding; helicase activity; ATP binding; hydrolase activity
YALI0D10021g	2.15239	0.454942	0.00633495	Nlim	biological_process; cellular_component; molecular_function
YALI0D10043g	-2.51921	3.16084	3.75212e-06	Nlim	mycelium development; integral component of membrane; transmembrane transport
YALI0D10087g	0.445455	4.4869	0.0436099	Nlim	protein binding
YALI0D10131g	0.626233	7.01611	0.0143315	Nlim	metabolic process; magnesium ion binding; catalytic activity; carboxy-lyase activity; thiamine pyrophosphate binding
YALI0D10153g	-2.443	4.56594	1.50842e-06	Nlim
YALI0D10571g	0.560501	6.68274	0.00675097	Nlim	DNA polymerase complex; PCNA complex; regulation of DNA replication; DNA polymerase processivity factor activity; DNA binding; nucleus; DNA replication
YALI0D10791g	0.595982	5.13886	0.0225723	Nlim	protein binding
YALI0D10835g	-0.722738	11.145	0.00153809	Nlim	aspartic-type endopeptidase activity; proteolysis; peptidase activity; hydrolase activity
YALI0D10857g	1.00718	5.51303	0.000114527	Nlim	protein binding; zinc ion binding
YALI0D10967g	-0.857376	2.33744	0.00652726	Nlim	modulation by symbiont of host defense response; positive regulation of response to stimulus; aspartic-type endopeptidase activity; proteolysis
YALI0D11066g	0.576281	6.21308	0.0141415	Nlim	biological_process; cellular_component; dolichyl-diphosphooligosaccharide-protein glycotransferase activity; metabolic process; metal ion binding; transferase activity; transferase activity, transferring glycosyl groups; zinc ion binding
YALI0D11088g	-0.519844	7.32607	0.0107441	Nlim	cellular metabolic process; protein binding
YALI0D11110g	0.48306	7.31067	0.0346172	Nlim	isomerase activity; L-phenylalanine biosynthetic process; signal transduction; tryptophan biosynthetic process; tyrosine biosynthetic process; catalytic activity; indole-3-glycerol-phosphate synthase activity; tryptophan metabolic process; metabolic process
YALI0D11198g	-0.461358	7.15241	0.00666451	Nlim
YALI0D11506g	-0.550589	8.13334	0.0031806	Nlim	nucleus; transcription, DNA-templated; regulation of transcription, DNA-templated; chromosome segregation
YALI0D11616g	1.1196	3.46407	0.00115706	Nlim	nucleotide binding; oxidoreductase activity, acting on the CH-OH group of donors, NAD or NADP as acceptor; cellular metabolic process; metabolic process; catalytic activity; coenzyme binding
YALI0D11704g	0.508842	5.77154	0.00519777	Nlim	glycine metabolic process; L-serine metabolic process; threonine metabolic process; aspartate kinase activity; cellular amino acid biosynthetic process; threonine biosynthetic process; lysine biosynthetic process via diaminopimelate; kinase activity; phosphorylation; transferase activity
YALI0D11726g	0.631781	7.13059	0.0324124	Nlim	protein binding; dephosphorylation; phosphatase activity
YALI0D11814g	0.503727	6.29112	0.0430482	Nlim	hydrolase activity
YALI0D11836g	0.516523	6.09834	0.00806378	Nlim	membrane; integral component of membrane
YALI0D11990g	-0.452098	5.83509	0.0492277	Nlim	GTP binding
YALI0D12100g	-4.08581	6.85604	4.73031e-09	Nlim	integral component of membrane; transmembrane transport
YALI0D12122g	0.705111	8.56057	0.00777025	Nlim	electron carrier activity; endoplasmic reticulum; enzyme activator activity; ergosterol biosynthetic process; membrane part; mitochondrial inner membrane; mitochondrial outer membrane; oxidation-reduction process; oxidoreductase activity; positive regulation of catalytic activity; heme binding; metal ion binding
YALI0D12166g	-0.533251	6.19558	0.010482	Nlim	hydrolase activity
YALI0D12232g	-0.710486	6.90783	0.00351038	Nlim
YALI0D12386g	0.640059	5.46319	0.00438186	Nlim	nucleotide binding; oxidoreductase activity; cellular metabolic process; metabolic process; catalytic activity; coenzyme binding
YALI0D12408g	-1.61392	7.0876	0.00096095	Nlim	regulation of catalytic activity; Rho GDP-dissociation inhibitor activity; cytoplasm
YALI0D12452g	-0.338187	8.69789	0.0490389	Nlim	ubiquitin ligase complex; ubiquitin-protein ligase activity; ubiquitin-dependent protein catabolic process; protein ubiquitination; ubiquitin-ubiquitin ligase activity
YALI0D12474g	0.679542	5.66997	0.0238817	Nlim
YALI0D12584g	0.558811	9.86917	0.0158092	Nlim	hydrolase activity; mitochondrial inner membrane; proton-transporting ATP synthase complex; ATP synthesis coupled proton transport; proton-transporting ATP synthase activity, rotational mechanism
YALI0D13002g	1.28036	7.359	0.0261417	Nlim
YALI0D13068g	1.06123	3.21034	0.0384927	Nlim	cellular response to biotic stimulus; cellular response to starvation; filamentous growth of a population of unicellular organisms in response to biotic stimulus; filamentous growth of a population of unicellular organisms in response to starvation; intracellular; nucleic acid binding; zinc ion binding; metal ion binding
YALI0D13112g	0.376669	7.26492	0.0244011	Nlim	cellular carbohydrate metabolic process; fructose metabolic process; glyoxylate metabolic process; L-malate dehydrogenase activity; malate metabolic process; nucleotide binding; pyruvate metabolic process; reductive tricarboxylic acid cycle; catalytic activity; metabolic process; mannose biosynthetic process; phosphomannomutase activity; cytoplasm; GDP-mannose biosynthetic process; isomerase acti…
YALI0D13156g	0.859431	8.86867	0.00977671	Nlim	photosynthesis; photosystem I; photosystem I reaction center
YALI0D13255g	-6.96833	2.07495	1.17373e-07	Nlim
YALI0D13266g	-5.81997	3.71675	2.24462e-07	Nlim
YALI0D13750g	-0.43458	6.63803	0.0258009	Nlim	DNA recombination; microtubule binding; recombinase activity; tubulin complex; nucleic acid phosphodiester bond hydrolysis; RNA phosphodiester bond hydrolysis, exonucleolytic; nucleic acid binding; 5'-3' exoribonuclease activity; nucleobase-containing compound metabolic process; nuclease activity; exonuclease activity; nucleus; transcription, DNA-templated; DNA-templated transcription, terminatio…
YALI0D13904g	-0.395587	6.66359	0.0276753	Nlim	positive regulation of cell adhesion involved in single-species biofilm formation; positive regulation of cell-substrate adhesion; single-species biofilm formation on inanimate substrate; regulation of transcription from RNA polymerase II promoter; transcription from RNA polymerase II promoter; sequence-specific DNA binding RNA polymerase II transcription factor activity; nucleus; regulation of t…
YALI0D13970g	6.4447	1.66756	6.62793e-07	Nlim	allantoate transmembrane transporter activity; allantoate transport; integral component of membrane; transmembrane transport
YALI0D13992g	-0.82203	3.4893	0.0172659	Nlim
YALI0D14102g	1.51564	5.04855	0.00125473	Nlim	mycelium development
YALI0D14322g	-1.15048	5.1647	0.00066141	Nlim	pyridoxal phosphate biosynthetic process; pyridoxamine-phosphate oxidase activity; pyridoxine biosynthetic process; FMN binding; oxidoreductase activity; oxidoreductase activity, acting on the CH-NH2 group of donors; oxidation-reduction process
YALI0D14454g	0.665514	4.68042	0.0427843	Nlim	integral component of membrane
YALI0D14520g	-0.598027	6.46392	0.0217783	Nlim	intracellular signal transduction; transcription factor complex; regulation of phosphorelay signal transduction system; phosphorelay response regulator activity; phosphorelay signal transduction system; sequence-specific DNA binding transcription factor activity; regulation of transcription, DNA-templated; response to stress; sequence-specific DNA binding; DNA binding; nucleus
YALI0D14542g	0.484139	7.70461	0.00759606	Nlim	protein binding; protein tyrosine kinase activity; serine family amino acid metabolic process; protein kinase activity; protein phosphorylation; transferase activity, transferring phosphorus-containing groups; nucleotide binding; protein serine/threonine kinase activity; ATP binding; kinase activity; phosphorylation; transferase activity
YALI0D14564g	0.738433	6.36687	0.0334446	Nlim	biological_process; cellular_component; molecular_function
YALI0D14762g	-0.483023	6.8433	0.0130019	Nlim	catalytic activity; protein farnesyltransferase complex; protein farnesylation; regulation of cell proliferation
YALI0D14916g	0.96338	6.72054	0.000148444	Nlim	RNA ligase (ATP) activity; ATP binding; tRNA splicing, via endonucleolytic cleavage and ligation
YALI0D14982g	0.854338	3.16688	0.0131124	Nlim	response to drug; zinc ion binding; RNA binding; nucleus; mRNA processing; metal ion binding
YALI0D15026g	1.16156	6.83723	0.00048591	Nlim	cytoplasmic part; intracellular membrane-bounded organelle; integral component of membrane; transmembrane transport
YALI0D15092g	1.44967	4.59737	0.0127768	Nlim	isomerase activity
YALI0D15114g	-0.94414	5.82702	0.000200151	Nlim	kinase activity; carbohydrate metabolic process; phosphotransferase activity, alcohol group as acceptor
YALI0D15136g	-0.468126	5.73279	0.0148382	Nlim
YALI0D15400g	-1.86204	3.02307	0.000986112	Nlim	2 iron, 2 sulfur cluster binding; 4 iron, 4 sulfur cluster binding; metal ion binding; catalytic activity; biotin synthase activity; biotin biosynthetic process; iron-sulfur cluster binding
YALI0D15422g	1.99502	6.01823	0.00085241	Nlim	amino acid transmembrane transport; transport; amino acid transmembrane transporter activity; membrane; transmembrane transport; integral component of membrane
YALI0D15444g	-0.744427	6.51229	0.000824855	Nlim	intracellular; metabolic process; protein ubiquitination; ubiquitin-protein ligase activity; ligase activity
YALI0D15532g	-0.563202	5.09976	0.00927866	Nlim	hydrolase activity; hydrolase activity, acting on acid halide bonds, in C-halide compounds; lyase activity; metabolic process
YALI0D15620g	-0.703379	5.82621	0.00262911	Nlim	arginine metabolic process; proline metabolic process; nucleotide binding; aminoacyl-tRNA ligase activity; proline-tRNA ligase activity; ATP binding; cytoplasm; tRNA aminoacylation for protein translation; prolyl-tRNA aminoacylation
YALI0D15752g	-0.456428	6.29861	0.0295592	Nlim	cellular response to biotic stimulus; cellular response to starvation; filamentous growth of a population of unicellular organisms in response to biotic stimulus; filamentous growth of a population of unicellular organisms in response to starvation; nucleotide binding; nucleic acid binding
YALI0D15774g	-0.540875	6.65146	0.0177446	Nlim	L-serine metabolic process; threonine metabolic process; methylation; aminomethyltransferase activity; cytoplasm; glycine catabolic process; mitochondrion; transferase activity
YALI0D15840g	-0.381095	7.26036	0.020717	Nlim	extracellular region; hormone activity; nuclear pore; structural constituent of nuclear pore
YALI0D15906g	-1.81136	8.22414	9.87631e-05	Nlim	glycerolipid metabolic process; lipid catabolic process; retinol metabolic process; retinyl-palmitate esterase activity; triglyceride lipase activity; lipid metabolic process; hydrolase activity
YALI0D16357g	-0.59552	10.2266	0.00544092	Nlim	fructose metabolic process; galactose metabolic process; gluconeogenesis; mannose metabolic process; pentose-phosphate shunt; 6-phosphofructokinase complex; carbohydrate phosphorylation; fructose 6-phosphate metabolic process; nucleotide binding; catalytic activity; 6-phosphofructokinase activity; ATP binding; cytoplasm; glycolytic process; metabolic process; kinase activity; phosphorylation; tra…
YALI0D16423g	-1.04095	7.19795	8.7106e-05	Nlim	biological_process; cellular_component; molecular_function
YALI0D16643g	0.505878	8.708	0.0176251	Nlim	cation transmembrane transporter activity; cation transport; L-phenylalanine biosynthetic process; phenylalanine-tRNA ligase complex; tryptophan biosynthetic process; tyrosine biosynthetic process; tRNA binding; nucleotide binding; aminoacyl-tRNA ligase activity; phenylalanine-tRNA ligase activity; ATP binding; cytoplasm; tRNA aminoacylation for protein translation; phenylalanyl-tRNA aminoacylati…
YALI0D16885g	-0.488365	6.52884	0.0172576	Nlim	anaphase-promoting complex
YALI0D16929g	-0.510554	5.47624	0.00572682	Nlim	methylation; translation; methyltransferase activity
YALI0D16940g	0.627131	5.54658	0.00226832	Nlim	biological_process; dihydrofolate reductase activity; molecular_function; oxidation-reduction process; oxidoreductase activity
YALI0D17006g	-0.428097	7.3463	0.0149337	Nlim	endoplasmic reticulum; endoplasmic reticulum membrane; transport; protein transport; membrane; integral component of membrane; cell wall organization
YALI0D17050g	0.513511	5.56254	0.0497754	Nlim	farnesyltranstransferase activity; phospholipid biosynthetic process; prenol biosynthetic process; steroid biosynthetic process; terpenoid biosynthetic process; isoprenoid biosynthetic process; transferase activity
YALI0D17072g	0.989901	5.20636	0.00195882	Nlim	intracellular part; membrane; pyrimidine nucleobase metabolic process; catalytic activity; cytidine deaminase activity; zinc ion binding; cytidine deamination; hydrolase activity
YALI0D17182g	1.31357	6.50408	0.00956231	Nlim	intracellular part; response to chemical
YALI0D17292g	-1.2537	7.27471	0.00695599	Nlim
YALI0D17314g	-5.18588	2.84044	1.02754e-07	Nlim	catalytic activity; metabolic process
YALI0D17380g	-0.932678	5.13846	0.0267051	Nlim	arsenate reductase (glutaredoxin) activity; oxidation-reduction process
YALI0D17446g	0.574162	5.90402	0.00337622	Nlim	proteolysis; metabolic process; metallopeptidase activity; hydrolase activity
YALI0D17578g	-1.25664	-0.143705	0.0155554	Nlim	biological_process; molecular_function; translation initiation factor activity; translational initiation
YALI0D17622g	-1.67251	1.31449	0.0266834	Nlim	oxidoreductase activity; oxidation-reduction process
YALI0D17710g	-0.529943	6.27896	0.0127385	Nlim	ATP binding; biological_process; cellular_component; kinase activity; molecular_function; nucleotide binding; phosphorylation; protein kinase activity; protein phosphorylation; protein serine/threonine kinase activity; transferase activity, transferring phosphorus-containing groups
YALI0D17820g	-0.778915	2.28507	0.0229885	Nlim	intracellular; zinc ion binding
YALI0D17930g	0.815513	7.45343	0.0109695	Nlim	cytoplasm; L-phenylalanine biosynthetic process; riboflavin reductase (NADPH) activity; tryptophan biosynthetic process; tyrosine biosynthetic process; chorismate synthase activity; cellular amino acid biosynthetic process; aromatic amino acid family biosynthetic process; chorismate biosynthetic process; lyase activity
YALI0D17952g	0.668338	5.56019	0.036021	Nlim	anatomical structure development; cellular process; multicellular organismal development
YALI0D18150g	-0.433728	7.12628	0.0325809	Nlim	double-stranded RNA binding; intracellular; regulation of RNA metabolic process; RNA phosphodiester bond hydrolysis; RNA phosphodiester bond hydrolysis, endonucleolytic; RNA binding; ribonuclease III activity; RNA processing
YALI0D18249g	-0.465033	8.58388	0.014355	Nlim
YALI0D18337g	0.584311	6.50296	0.0128843	Nlim	purine nucleobase metabolic process; allantoin catabolic process; allantoicase activity
YALI0D18359g	0.535778	5.90849	0.0350057	Nlim	integral component of membrane; transmembrane transport
YALI0D18480g	-2.37373	0.436994	0.00879503	Nlim	glycerolipid metabolic process; lipid catabolic process; triglyceride lipase activity; lipid metabolic process; hydrolase activity
YALI0D18634g	-0.583402	7.13383	0.00432116	Nlim
YALI0D18678g	-1.3607	9.01536	2.40981e-05	Nlim	intracellular; zinc ion binding; nucleic acid binding; metal ion binding
YALI0D18766g	-0.641826	5.19869	0.0144542	Nlim
YALI0D18788g	-0.603563	6.87174	0.00558115	Nlim	cellular process; transferase activity; protein binding
YALI0D18832g	1.07291	2.41431	0.0078193	Nlim	protein binding
YALI0D18876g	-7.62164	1.05011	6.91401e-05	Nlim	transporter activity; transmembrane transporter activity; substrate-specific transmembrane transporter activity; transmembrane transport; transport; membrane; integral component of membrane
YALI0D19140g	-0.55214	4.04756	0.0308598	Nlim	cytoplasm; mycelium development; pyruvate metabolic process; catalytic activity; malate synthase activity; glyoxylate cycle; tricarboxylic acid cycle; transferase activity
YALI0D19162g	-0.337087	7.57625	0.0252308	Nlim	filamentous growth of a population of unicellular organisms; response to stimulus
YALI0D19272g	-0.577212	3.44041	0.0404349	Nlim	acyl-carrier-protein biosynthetic process; alcohol O-acetyltransferase activity; alcohol metabolic process
YALI0D19382g	-0.466803	5.72481	0.0129878	Nlim	biological_process; molecular_function
YALI0D19426g	-0.676164	5.59702	0.00427877	Nlim	nucleotidyltransferase activity; catalytic activity; biosynthetic process
YALI0D19536g	-0.526461	8.71754	0.00227821	Nlim	binding
YALI0D19558g	-2.1374	7.97787	2.4309e-07	Nlim	transporter activity; oligopeptide transport; transport; membrane; integral component of membrane
YALI0D19646g	4.69159	2.37308	2.39968e-07	Nlim	amino acid transmembrane transport; amino acid transmembrane transporter activity; membrane; integral component of membrane
YALI0D19756g	-0.421186	7.04219	0.0102972	Nlim	nucleobase transmembrane transporter activity; nucleobase transport; membrane
YALI0D20042g	-0.521012	8.7611	0.0115292	Nlim	protein serine/threonine kinase activity; binding
YALI0D20108g	-3.526	1.33234	0.000555315	Nlim	transmembrane transporter activity; transmembrane transport; integral component of membrane
YALI0D20196g	1.60268	2.80903	2.6029e-05	Nlim	integral component of membrane; transmembrane transport
YALI0D20240g	-0.585967	5.14093	0.00465556	Nlim	nucleic acid phosphodiester bond hydrolysis; DNA binding; single-stranded DNA binding; catalytic activity; nuclease activity; endonuclease activity; DNA repair; nucleotide-excision repair; hydrolase activity, acting on ester bonds; nucleus
YALI0D20262g	-0.633156	4.9617	0.0103064	Nlim	nitrogen compound metabolic process; ceramide metabolic process; integral component of membrane; hydrolase activity, acting on carbon-nitrogen (but not peptide) bonds, in linear amides
YALI0D20460g	-0.715344	6.76586	0.000408315	Nlim	regulation of transcription from RNA polymerase II promoter; transcription from RNA polymerase II promoter; sequence-specific DNA binding RNA polymerase II transcription factor activity; zinc ion binding; DNA binding; nucleus; transcription, DNA-templated; regulation of transcription, DNA-templated; metal ion binding
YALI0D20482g	2.19637	5.41056	2.47029e-06	Nlim	nitrate assimilation; protein binding; transcription factor complex; sequence-specific DNA binding transcription factor activity; regulation of transcription, DNA-templated; zinc ion binding; sequence-specific DNA binding
YALI0D20526g	2.19838	7.06399	0.00532034	Nlim	response to stress
YALI0D20702g	-0.417347	7.71069	0.00789301	Nlim	DNA binding; protein binding; chromatin binding; chromatin remodeling; RSC complex; sporulation resulting in formation of a cellular spore
YALI0D20878g	1.45285	6.7012	0.000474113	Nlim	steroid biosynthetic process; iron ion binding; fatty acid biosynthetic process; oxidoreductase activity; oxidation-reduction process; membrane; integral component of membrane
YALI0D21076g	-1.14148	2.90475	0.00854388	Nlim	N,N-dimethylaniline monooxygenase activity; flavin adenine dinucleotide binding; NADP binding; monooxygenase activity; oxidoreductase activity; oxidation-reduction process
YALI0D21318g	0.576565	5.81778	0.00791871	Nlim	glyoxylate metabolic process; phosphoglycolate phosphatase activity; metabolic process; hydrolase activity
YALI0D21560g	-0.653792	6.93506	0.00600195	Nlim
YALI0D21582g	-0.967931	4.1735	0.0289858	Nlim
YALI0D21593g	-0.781503	3.96919	0.028053	Nlim	biological_process; cellular_component; molecular_function
YALI0D21802g	-0.776716	5.22946	0.0166573	Nlim
YALI0D21890g	-1.57752	7.63411	1.21925e-06	Nlim	catalytic activity; hydrolase activity, hydrolyzing O-glycosyl compounds; alpha-mannosidase activity; carbohydrate metabolic process; mannose metabolic process; zinc ion binding; mannosidase activity; carbohydrate binding; metabolic process; hydrolase activity; hydrolase activity, acting on glycosyl bonds; metal ion binding
YALI0D22022g	0.773697	8.43686	0.00791633	Nlim	ATP catabolic process; mitochondrial proton-transporting ATP synthase, central stalk; oxidative phosphorylation; ATP synthesis coupled proton transport; proton-transporting ATP synthase complex, catalytic core F(1); proton-transporting ATP synthase activity, rotational mechanism; proton-transporting ATPase activity, rotational mechanism
YALI0D22088g	-0.677539	3.89392	0.00930079	Nlim	ribosome biogenesis; structural constituent of ribosome; translation; ribosome; ribonucleoprotein complex
YALI0D22110g	1.41123	6.03537	9.50594e-06	Nlim	nitrogen compound metabolic process; metabolic process; hydrolase activity, acting on carbon-nitrogen (but not peptide) bonds, in linear amides; carbon-nitrogen ligase activity, with glutamine as amido-N-donor
YALI0D22286g	-0.657784	8.1429	0.000884944	Nlim	protein binding; regulation of GTPase activity; positive regulation of GTPase activity; intracellular; small GTPase mediated signal transduction; regulation of small GTPase mediated signal transduction; guanyl-nucleotide exchange factor activity
YALI0D22352g	-0.859601	8.13416	0.0220896	Nlim	ATP catabolic process; ATPase activity; cell surface; cellular response to heat; cytosol; entry into host cell; extracellular region; hyphal cell wall; induction by symbiont of host defense response; peptide binding; plasma membrane; yeast-form cell wall; response to toxic substance; nucleotide binding; ATP binding
YALI0D22396g	-1.35271	5.5818	0.0127385	Nlim	ATPase activity; carbohydrate derivative catabolic process; cation binding; cellular process; nitrogen compound metabolic process; transport; hydrolase activity, hydrolyzing O-glycosyl compounds; carbohydrate metabolic process
YALI0D22462g	-0.539716	5.37647	0.0252061	Nlim	protein binding
YALI0D22484g	0.482928	7.93912	0.0405676	Nlim	methylation; methyltransferase activity; catalytic activity; glycine metabolic process; L-serine metabolic process; pyridoxal phosphate binding; glycine hydroxymethyltransferase activity; one-carbon metabolic process; transferase activity; tetrahydrofolate interconversion
YALI0D22638g	0.725001	7.99141	0.00597455	Nlim	integral component of membrane; transmembrane transport
YALI0D22803g	0.53707	8.01136	0.00466013	Nlim	ATPase activity, uncoupled; cellular response to drug; chromosome condensation; chromosome segregation; DNA binding; nucleoid; nucleus; purine nucleobase metabolic process; ribosomal small subunit export from nucleus; ribosome; ATP catabolic process; ATPase activity; nucleotide binding; ATP binding
YALI0D22847g	1.68762	7.12229	4.98309e-07	Nlim	catalytic activity; arginine metabolic process; pyridoxal phosphate binding; N2-acetyl-L-ornithine:2-oxoglutarate 5-aminotransferase activity; mitochondrion; mitochondrial matrix; arginine biosynthetic process; transaminase activity; cellular amino acid biosynthetic process; transferase activity
YALI0D22913g	0.60262	4.31629	0.0233771	Nlim	integral component of membrane; transmembrane transport
YALI0D22957g	0.755992	2.9711	0.017891	Nlim	aspartic-type endopeptidase activity; proteolysis
YALI0D23265g	0.612516	8.27879	0.00384224	Nlim	ATPase activity, coupled to transmembrane movement of ions, phosphorylative mechanism; ATP catabolic process; metabolic process; cation transmembrane transport; cation transport; ATPase activity; cation-transporting ATPase activity; metal ion binding; nucleotide binding; ATP binding; integral component of membrane; hydrolase activity
YALI0D23309g	-0.717748	6.68895	0.00290211	Nlim	proteolysis; metallopeptidase activity; zinc ion binding
YALI0D23331g	0.672875	6.17379	0.00154404	Nlim	chlorophyll metabolic process; oxygen-dependent protoporphyrinogen oxidase activity; porphyrin-containing compound biosynthetic process; oxidoreductase activity; oxidation-reduction process
YALI0D23397g	-0.431596	8.44916	0.0470715	Nlim	3 iron, 4 sulfur cluster binding; 4 iron, 4 sulfur cluster binding; cell surface; electron transport chain; metal ion binding; mitochondrial inner membrane; oxidative phosphorylation; succinate dehydrogenase (ubiquinone) activity; succinate dehydrogenase complex; yeast-form cell wall; tricarboxylic acid cycle; electron carrier activity; oxidoreductase activity; iron-sulfur cluster binding; 2 iron…
YALI0D23419g	0.872676	6.48152	0.00241052	Nlim	glycerolipid metabolic process; lipid catabolic process; triglyceride lipase activity; lipid metabolic process; hydrolase activity
YALI0D23441g	0.484714	5.65966	0.0135478	Nlim	integral component of membrane
YALI0D23771g	-0.683808	4.77353	0.0124223	Nlim
YALI0D23815g	0.835148	6.91294	0.00123274	Nlim	cofactor binding; dihydrolipoyllysine-residue (2-methylpropanoyl)transferase activity; fatty-acyl-CoA biosynthetic process; metabolic process; transferase activity; transferase activity, transferring acyl groups
YALI0D23837g	0.9584	2.49856	0.0351889	Nlim
YALI0D23859g	0.652207	5.32978	0.0309506	Nlim	nucleic acid binding; nucleus; nucleolus; rRNA processing; ribonucleoprotein complex; ribosome biogenesis
YALI0D23903g	-0.505788	7.19774	0.00459055	Nlim	positive regulation of GTPase activity; GTPase activator activity; intracellular; signal transduction; regulation of small GTPase mediated signal transduction
YALI0D23925g	-0.560017	7.8424	0.00704197	Nlim
YALI0D23969g	-0.503807	8.24615	0.00499542	Nlim	DNA topoisomerase (ATP-hydrolyzing) regulator activity; cellular response to neutral pH; cellular response to starvation; chromosome; filamentous growth of a population of unicellular organisms in response to neutral pH; filamentous growth of a population of unicellular organisms in response to starvation; ATP catabolic process; DNA metabolic process; DNA topological change; nucleotide binding; D…
YALI0D24123g	-0.540717	5.9065	0.0124201	Nlim	cellular process; nucleoside-triphosphatase activity; nucleotide binding; ATP binding
YALI0D24189g	0.69498	8.19164	0.00582919	Nlim	ATP catabolic process; transport; integral component of membrane; ATPase activity; ATPase activity, coupled to transmembrane movement of substances; transmembrane transport; nucleotide binding; ATP binding
YALI0D24299g	0.541059	8.5152	0.0469277	Nlim	regulation of translational initiation; ribosome; cytoplasm; RNA binding; translation initiation factor activity; translation; translational initiation
YALI0D24343g	-0.73605	7.78042	0.00197228	Nlim	mitochondrion; mitochondrial inner membrane; transport; protein transport; membrane; integral component of membrane
YALI0D24387g	0.899332	9.93203	0.0103533	Nlim	ribosome biogenesis; structural constituent of ribosome; intracellular; translation; ribosome; ribonucleoprotein complex
YALI0D24431g	0.768196	10.4856	0.0459043	Nlim	ligase activity; lyase activity; ATP binding
YALI0D24519g	-0.561872	5.75286	0.00890286	Nlim
YALI0D24607g	-1.00878	2.12408	0.0136748	Nlim	transmembrane transporter activity; transmembrane transport; integral component of membrane
YALI0D24651g	1.74161	6.22812	0.000114948	Nlim	integral component of membrane; transmembrane transport
YALI0D24728g	1.56864	4.88446	0.000248519	Nlim	biological_process; cellular_component; molecular_function
YALI0D24750g	-0.707072	9.64529	0.00339937	Nlim	acyl-CoA metabolic process; acyl-CoA dehydrogenase activity; fatty acid beta-oxidation; metabolic process; oxidoreductase activity, acting on the CH-CH group of donors; flavin adenine dinucleotide binding; acyl-CoA oxidase activity; peroxisome; lipid metabolic process; fatty acid metabolic process; oxidoreductase activity; fatty acid beta-oxidation using acyl-CoA oxidase; oxidation-reduction proc…
YALI0D24849g	-1.56505	2.94429	0.0363132	Nlim
YALI0D25014g	-0.708991	4.9123	0.0461529	Nlim
YALI0D25190g	1.09755	6.71817	0.000769836	Nlim	cell cycle; cyclin-dependent protein kinase activity; protein tyrosine kinase activity; RNA polymerase II carboxy-terminal domain kinase activity; serine family amino acid metabolic process; regulation of cell cycle; protein kinase activity; protein phosphorylation; transferase activity, transferring phosphorus-containing groups; nucleotide binding; protein serine/threonine kinase activity; cycli…
YALI0D25212g	1.02374	5.54517	0.0015153	Nlim	cytoplasm; tRNA processing; methyltransferase activity; transferase activity; methylation
YALI0D25476g	-0.400388	6.73407	0.0150132	Nlim	pantothenate biosynthetic process; phosphorylation; pantothenate kinase activity; ATP binding; coenzyme A biosynthetic process
YALI0D25542g	-0.790533	5.9138	0.00223738	Nlim	metal ion binding; metabolic process; catalytic activity
YALI0D25630g	-1.16336	2.50342	0.0350899	Nlim	alcohol dehydrogenase (NAD) activity; mitochondrial matrix; nucleotide binding; zinc ion binding; oxidoreductase activity; metal ion binding; oxidation-reduction process
YALI0D25674g	-0.804326	5.6524	0.00123274	Nlim	protein binding; zinc ion binding; metal ion binding
YALI0D25718g	0.691763	3.02848	0.0289858	Nlim	hydrolase activity, acting on ester bonds; D-amino acid catabolic process; cytoplasm; hydrolase activity
YALI0D25806g	0.733423	5.38138	0.00713427	Nlim	protein binding
YALI0D25828g	0.528519	7.36258	0.010539	Nlim	ATP catabolic process; membrane; ATPase activity; nucleotide binding; ATP binding
YALI0D25916g	-1.19386	6.07505	0.0200307	Nlim
YALI0D25960g	-2.29851	9.37904	4.12442e-07	Nlim
YALI0D26213g	0.346133	5.73862	0.0379856	Nlim	protein tyrosine kinase activity; serine family amino acid metabolic process; protein kinase activity; protein serine/threonine kinase activity; protein phosphorylation; transferase activity, transferring phosphorus-containing groups; nucleotide binding; ATP binding
YALI0D26411g	2.67169	2.30508	0.00130974	Nlim
YALI0D26642g	-0.764476	5.70337	0.0141127	Nlim	integral component of peroxisomal membrane; protein targeting to peroxisome; protein C-terminus binding; zinc ion binding
YALI0D26950g	-0.603951	6.33263	0.00516646	Nlim	nucleotide binding
YALI0D27126g	0.927994	6.4742	0.00596377	Nlim	cell redox homeostasis; cytosol; ferrous iron binding; mitochondrion; pyrimidine nucleobase metabolic process; removal of superoxide radicals; flavin adenine dinucleotide binding; thioredoxin-disulfide reductase activity; cytoplasm; oxidoreductase activity; oxidation-reduction process
YALI0D27148g	0.396407	10.0269	0.0429616	Nlim	cytokinesis; 1-phosphatidylinositol binding; cellular bud neck septin ring; GTP catabolic process; GTPase activity; maintenance of cell polarity; mating projection; positive regulation of protein kinase activity; protein complex scaffold; septin filament array; septin ring assembly; cell cycle; septin complex; nucleotide binding; GTP binding
YALI0D27170g	0.945676	6.78149	0.000261484	Nlim	L-phenylalanine biosynthetic process; tyrosine biosynthetic process; tryptophan biosynthetic process; anthranilate phosphoribosyltransferase activity; metabolic process; transferase activity, transferring glycosyl groups
YALI0D27236g	1.44452	4.12613	0.0157892	Nlim
YALI0D27302g	-0.41869	7.48038	0.016042	Nlim	plasma membrane; integral component of membrane
YALI0E00110g	0.512126	5.18752	0.0195797	Nlim	membrane; metabolic process; hydrolase activity, acting on ester bonds
YALI0E00242g	0.435344	7.55188	0.0249594	Nlim	glycine cleavage complex; glycine decarboxylation via glycine cleavage system
YALI0E00286g	-0.871762	4.52777	0.0274761	Nlim	glycerolipid metabolic process; lipid catabolic process; triglyceride lipase activity; lipid metabolic process; hydrolase activity
YALI0E00308g	1.34922	11.0307	2.88935e-05	Nlim	membrane; integral component of membrane
YALI0E00462g	0.432415	6.67154	0.0353882	Nlim	membrane; metal ion transport; metal ion transmembrane transporter activity; transmembrane transport
YALI0E00506g	-0.420186	6.59116	0.0135302	Nlim	nucleic acid binding; nucleus
YALI0E00528g	0.516843	6.28816	0.0172576	Nlim	catalytic activity; lipid metabolic process
YALI0E00704g	-2.12636	2.92162	0.00419451	Nlim
YALI0E00792g	-1.08585	5.01076	0.00508249	Nlim
YALI0E00990g	1.06501	6.94104	0.00208489	Nlim
YALI0E01144g	-0.527562	6.65915	0.00308263	Nlim	mitochondrial inner membrane; mitochondrion organization
YALI0E01210g	-5.76527	2.42151	2.42466e-05	Nlim
YALI0E01254g	0.755126	5.83841	0.00470126	Nlim	glutamate metabolic process; L-phenylalanine biosynthetic process; tryptophan biosynthetic process; tyrosine biosynthetic process; histidine biosynthetic process; catalytic activity; histidinol-phosphate transaminase activity; metabolic process; biosynthetic process; transferase activity; pyridoxal phosphate binding
YALI0E01298g	-0.973528	10.1141	0.0018086	Nlim	sterol binding; peroxisome; transport; lipid binding
YALI0E01364g	-1.26257	2.92632	0.00104982	Nlim	protein binding
YALI0E01408g	0.975086	7.13343	4.88672e-05	Nlim	metabolic process; phosphoric ester hydrolase activity
YALI0E01540g	0.770438	5.43927	0.00154419	Nlim
YALI0E02112g	-1.24621	3.29513	0.000242784	Nlim	cellular response to drug
YALI0E02200g	1.57644	6.38414	7.08009e-05	Nlim
YALI0E02343g	0.788925	3.14759	0.00758152	Nlim	zinc ion binding
YALI0E02662g	0.623139	8.48372	0.0126354	Nlim	membrane fusion; extrinsic component of membrane; autophagic cell death; autophagic vacuole assembly; CVT pathway; cytosol; ER to Golgi vesicle-mediated transport; fungal-type vacuole membrane; mitochondrion degradation; pathogenesis; piecemeal microautophagy of nucleus; positive regulation of macroautophagy; pre-autophagosomal structure; receptor activity; signal transduction; autophagic vacuole…
YALI0E02706g	-0.525301	7.97366	0.0102685	Nlim	nuclear pore; nucleocytoplasmic transport; structural constituent of nuclear pore
YALI0E02728g	0.421712	7.71127	0.0464792	Nlim	metabolic process; 4 iron, 4 sulfur cluster binding; homoaconitate hydratase activity; mitochondrion; cellular amino acid biosynthetic process; lysine biosynthetic process; lyase activity; lysine biosynthetic process via aminoadipic acid; metal ion binding; iron-sulfur cluster binding
YALI0E02772g	0.548735	5.10844	0.0117711	Nlim	Ada2/Gcn5/Ada3 transcription activator complex; cellular response to drug; chromosome, centromeric region; H3 histone acetyltransferase activity; histone acetyl-lysine binding; histone H3 acetylation; positive regulation of transcription elongation from RNA polymerase II promoter; regulation of transcription by chromatin organization; SAGA complex; SLIK (SAGA-like) complex; histone acetylation; N…
YALI0E02816g	-0.559492	6.1479	0.0131124	Nlim	microtubule cytoskeleton organization; spindle pole; microtubule organizing center
YALI0E03124g	-0.455379	8.18844	0.00736338	Nlim	myosin complex; myosin binding
YALI0E03278g	-0.607459	6.09248	0.0186162	Nlim	protein binding; protein dephosphorylation; dephosphorylation; phosphoprotein phosphatase activity; nucleus
YALI0E03366g	0.718965	5.07612	0.0155683	Nlim	protein binding
YALI0E03388g	0.506216	7.98379	0.0396483	Nlim	calcium ion binding
YALI0E03410g	-1.17841	4.73719	0.00424777	Nlim	regulation of transcription from RNA polymerase II promoter; transcription from RNA polymerase II promoter; sequence-specific DNA binding RNA polymerase II transcription factor activity; signal transducer activity; signal transduction; zinc ion binding; DNA binding; nucleus; gluconeogenesis; transcription, DNA-templated; regulation of transcription, DNA-templated; metal ion binding
YALI0E03432g	1.02977	7.65026	0.0270589	Nlim	aminoacyl-tRNA ligase activity; tRNA aminoacylation for protein translation; tRNA binding; nucleus
YALI0E03542g	-0.327151	6.41702	0.0480547	Nlim	protein binding
YALI0E03586g	-1.08802	4.58383	0.00211409	Nlim	biological_process; cellular_component; endoplasmic reticulum; glutathione biosynthetic process; glutathione transferase activity; transferase activity
YALI0E03608g	-0.411896	7.78232	0.0133938	Nlim	binding
YALI0E03740g	1.94603	3.36316	0.0137581	Nlim
YALI0E03784g	0.520213	5.65674	0.00791633	Nlim	mitochondrion
YALI0E03850g	-0.558105	7.07313	0.00439851	Nlim	protein binding
YALI0E03872g	0.762787	8.05813	0.00364758	Nlim	integral component of membrane; transmembrane transport
YALI0E03982g	-0.351401	7.40515	0.0204451	Nlim	nucleic acid binding; RNA binding; nucleus; mRNA processing
YALI0E04026g	-4.67167	0.38635	5.81129e-05	Nlim
YALI0E04048g	0.656875	5.16853	0.00212877	Nlim	transport; membrane; integral component of membrane
YALI0E04070g	1.56843	5.43985	4.10646e-06	Nlim	oxidoreductase activity, acting on paired donors, with incorporation or reduction of molecular oxygen; oxidoreductase activity, acting on paired donors, with incorporation or reduction of molecular oxygen, 2-oxoglutarate as one donor, and incorporation of one atom each of oxygen into both donors; oxidoreductase activity; metal ion binding; oxidation-reduction process
YALI0E04136g	-1.20848	7.96007	0.000245261	Nlim	helicase activity; DNA binding; ATP binding
YALI0E04158g	-0.449427	7.22067	0.0133918	Nlim	aminophospholipid transport; cation transport; hydrolase activity, acting on acid anhydrides, catalyzing transmembrane movement of substances; phospholipid translocation; nucleotide binding; magnesium ion binding; phospholipid-translocating ATPase activity; ATP binding; phospholipid transport; integral component of membrane; metal ion binding
YALI0E04202g	-1.08961	0.38077	0.02944	Nlim	nitrogen compound metabolic process; metabolic process; hydrolase activity, acting on carbon-nitrogen (but not peptide) bonds, in linear amidines; hydrolase activity; metal ion binding
YALI0E04224g	2.06262	3.85179	1.30129e-05	Nlim	phosphorylation; phosphomethylpyrimidine kinase activity; thiamine biosynthetic process
YALI0E04246g	0.544576	5.38081	0.0182638	Nlim	alanine metabolic process; aspartate metabolic process; cytoplasm; nucleotide binding; nucleic acid binding; alanine-tRNA ligase activity; ATP binding; alanyl-tRNA aminoacylation; ligase activity, forming aminoacyl-tRNA and related compounds; tRNA aminoacylation
YALI0E04290g	-0.839	3.55723	0.0135991	Nlim
YALI0E04356g	0.432771	7.91538	0.0334446	Nlim	nucleus; cytoplasm; cell cycle; mitosis; cell division
YALI0E04378g	-0.445847	5.72354	0.0411215	Nlim	heme binding
YALI0E04400g	0.520035	7.65404	0.00274605	Nlim	metabolic process; catalytic activity
YALI0E04510g	2.73134	3.93084	3.68783e-06	Nlim	integral component of membrane; oligopeptide transport; transporter activity; transport; membrane
YALI0E04576g	-0.371177	7.97225	0.0410218	Nlim	tRNA binding; RNA binding; nucleus; cytoplasm; transport; tRNA processing
YALI0E04598g	0.849158	6.47506	0.00558074	Nlim
YALI0E04620g	-0.604509	3.98911	0.0309455	Nlim	fatty acid beta-oxidation; protein binding; protein import into peroxisome matrix; metabolic process; acid-amino acid ligase activity
YALI0E04785g	0.581536	5.24534	0.0165104	Nlim	protein binding; RNA (guanine-N7)-methylation; nucleus; tRNA processing; tRNA methylation
YALI0E04873g	0.546184	3.77758	0.0252508	Nlim	protein binding
YALI0E04939g	-0.584705	5.02026	0.0186721	Nlim	alanine metabolic process; aspartate metabolic process; nucleic acid binding; asparagine-tRNA ligase activity; cytoplasm; tRNA aminoacylation for protein translation; asparaginyl-tRNA aminoacylation; nucleotide binding; aminoacyl-tRNA ligase activity; ATP binding; translation; ligase activity
YALI0E04961g	1.24395	4.4791	0.00617771	Nlim
YALI0E05027g	0.62182	9.11582	0.0347097	Nlim	arginine metabolic process; chromosome organization; proline metabolic process; ribosome; nucleotide binding; aminoacyl-tRNA ligase activity; proline-tRNA ligase activity; ATP binding; cytoplasm; tRNA aminoacylation for protein translation; prolyl-tRNA aminoacylation
YALI0E05291g	0.463724	7.31679	0.0139602	Nlim	F-actin capping protein complex; actin cytoskeleton organization; WASH complex; actin binding; cytoplasm; cytoskeleton; actin filament capping
YALI0E05357g	-0.759742	4.57662	0.0259791	Nlim
YALI0E05423g	-0.692204	6.43953	0.0141295	Nlim	metal ion binding; metalloendopeptidase activity; proteolysis; metallopeptidase activity
YALI0E05445g	-1.08318	2.75559	0.00241853	Nlim	selenium binding; cell redox homeostasis
YALI0E05511g	1.02903	7.29106	0.000131972	Nlim	cell outer membrane; integral component of membrane
YALI0E05533g	0.71494	5.67258	0.0352466	Nlim	acyl-carrier-protein biosynthetic process; lysine N-acetyltransferase activity; transferase activity; transferase activity, transferring acyl groups; L-lysine catabolic process to glutarate, by acetylation
YALI0E05577g	-1.94115	4.43281	2.12044e-06	Nlim	nucleus; regulation of transcription from RNA polymerase II promoter; sequence-specific DNA binding RNA polymerase II transcription factor activity; transcription from RNA polymerase II promoter; zinc ion binding; regulation of transcription, DNA-templated
YALI0E05731g	0.98396	1.23765	0.00974702	Nlim	nucleotide binding; oxidation-reduction process; metabolic process; oxidoreductase activity
YALI0E05753g	0.958485	8.89918	0.0114552	Nlim	dimethylallyltranstransferase activity; endoplasmic reticulum; farnesyl diphosphate biosynthetic process; geranyl diphosphate biosynthetic process; geranyltranstransferase activity; metal ion binding; steroid biosynthetic process; isoprenoid biosynthetic process; transferase activity
YALI0E05775g	-0.6902	5.68632	0.0029332	Nlim	regulation of RNA metabolic process; RNA phosphodiester bond hydrolysis, endonucleolytic; nucleic acid binding; RNA-DNA hybrid ribonuclease activity
YALI0E05907g	-0.835479	6.32968	0.000438668	Nlim	aminopeptidase activity
YALI0E05951g	-2.76107	6.77901	8.64355e-09	Nlim	catalytic activity; metabolic process
YALI0E05995g	-1.46702	9.14909	7.35872e-05	Nlim	metabolic process; hydrolase activity
YALI0E06149g	-0.466237	7.28048	0.024293	Nlim	cation binding; hydrolase activity, hydrolyzing O-glycosyl compounds; carbohydrate metabolic process; metabolic process; hydrolase activity; hydrolase activity, acting on glycosyl bonds
YALI0E06259r	2.45379	1.12366	0.0447874	Nlim
YALI0E06479g	0.627555	10.019	0.0204605	Nlim	carbon utilization; pentose-phosphate shunt; catalytic activity; metabolic process; transketolase activity; transferase activity; metal ion binding
YALI0E06519g	-0.592102	7.91738	0.0172919	Nlim	cellular bud neck; cellular response to drug; cellular response to glucose starvation; growth of symbiont in host; invasive growth in response to glucose limitation; molybdopterin cofactor biosynthetic process; negative regulation of pseudohyphal growth; pathogenesis; protein tyrosine kinase activity; regulation of cell cycle; septin ring; serine family amino acid metabolic process; signal transd…
YALI0E06567g	-1.73719	8.77042	1.97693e-05	Nlim	acyl-CoA metabolic process; acyl-CoA dehydrogenase activity; acyl-CoA oxidase activity; peroxisome; fatty acid metabolic process; fatty acid beta-oxidation; metabolic process; oxidoreductase activity, acting on the CH-CH group of donors; flavin adenine dinucleotide binding; oxidation-reduction process
YALI0E06589g	-1.71605	0.568518	0.00539231	Nlim	biological_process; cellular_component; molecular_function
YALI0E06831g	-0.597783	6.22284	0.0216286	Nlim
YALI0E06919g	0.33218	8.55891	0.0334484	Nlim	protein binding; TOR signaling; TORC1 complex
YALI0E07051g	1.29155	6.79875	3.1043e-05	Nlim	transaminase activity; catalytic activity; biosynthetic process; pyridoxal phosphate binding
YALI0E07095g	-0.476559	8.0268	0.00783052	Nlim	binding; cellular response to chemical stimulus; filamentous growth of a population of unicellular organisms; intracellular; response to starvation; GTPase activator activity; positive regulation of GTPase activity; regulation of small GTPase mediated signal transduction
YALI0E07183g	0.653116	5.9151	0.0412322	Nlim	protein binding
YALI0E07205g	-2.03467	2.83488	0.000185386	Nlim	amino acid transmembrane transport; amino acid transport; amino acid transmembrane transporter activity; membrane; transmembrane transport; integral component of membrane
YALI0E07271g	2.93587	8.51556	6.30431e-07	Nlim	allophanate hydrolase activity; atrazine catabolic process; biotin carboxylase complex; cellular response to alkalinity; fatty acid biosynthetic process; nitrogen utilization; pathogenesis; peptidyl-prolyl cis-trans isomerase activity; protein folding; protein peptidyl-prolyl isomerization; urea carboxylase activity; urea catabolic process; catalytic activity; biotin carboxylase activity; metabol…
YALI0E07425g	-0.447904	6.31298	0.0492508	Nlim	binding
YALI0E07535g	0.79413	5.37629	0.0225304	Nlim	arginine catabolic process; intracellular part; proline metabolic process; hydrolase activity, acting on carbon-nitrogen (but not peptide) bonds, in linear amidines; arginase activity; arginine metabolic process; hydrolase activity; metal ion binding
YALI0E07557g	-2.04229	8.25224	0.000232946	Nlim
YALI0E07601g	-0.590429	8.64012	0.0122133	Nlim	protein binding; positive regulation of GTPase activity; intracellular; signal transduction; phosphatidylinositol binding; GTPase activator activity
YALI0E07744g	1.83046	8.20778	0.000215112	Nlim	catalytic activity; carbohydrate metabolic process; carbohydrate binding
YALI0E07832g	1.4941	8.26941	0.0399093	Nlim
YALI0E07920g	-0.609303	6.51698	0.0203926	Nlim	transporter activity; transport; membrane; transmembrane transport
YALI0E08008g	-1.1636	2.18595	0.0465496	Nlim
YALI0E08085g	1.81885	4.99229	0.000120454	Nlim
YALI0E08162g	-1.52648	9.48254	8.8829e-05	Nlim	cellular response to drug; oxidoreductase activity
YALI0E08206g	0.833231	7.916	0.00220935	Nlim	acyl-carrier-protein biosynthetic process; lipid metabolic process; O-acyltransferase activity
YALI0E08316g	-0.609631	6.36983	0.00485119	Nlim
YALI0E08448g	0.395959	5.70483	0.0235291	Nlim	ATP binding; cytosol; helicase activity; hydrolase activity; nucleotide binding; nucleus; preribosome, small subunit precursor; ribosome biogenesis
YALI0E08602g	-0.549593	6.77792	0.00965221	Nlim	biological_process; ribosome
YALI0E08617g	0.341694	8.06969	0.0413736	Nlim	binding; oxidative phosphorylation; vacuolar proton-transporting V-type ATPase, V1 domain; ATP hydrolysis coupled proton transport; hydrolase activity, acting on acid anhydrides, catalyzing transmembrane movement of substances; proton-transporting ATPase activity, rotational mechanism
YALI0E08888g	-0.41869	8.00284	0.0387892	Nlim
YALI0E09064g	-0.691219	2.80795	0.0224481	Nlim	magnesium ion transmembrane transporter activity; magnesium ion transport; membrane
YALI0E09276g	0.414013	4.96429	0.033406	Nlim	metabolic process; catalytic activity
YALI0E09284g	-0.5514	3.65531	0.0361132	Nlim	integral component of membrane; mitochondrial inner membrane; transport
YALI0E09306g	-0.517993	7.64979	0.00725803	Nlim	pantothenate biosynthetic process; magnesium ion binding; holo-[acyl-carrier-protein] synthase activity; macromolecule biosynthetic process
YALI0E09372g	-0.815916	6.29721	0.00479515	Nlim	cellular macromolecule metabolic process; nucleic acid metabolic process; DNA binding
YALI0E09449g	-0.654762	3.44781	0.0137963	Nlim	protein transport; double-stranded RNA binding; nucleotide binding; ATP binding; cytoplasm; tRNA processing; transferase activity; nucleotidyltransferase activity
YALI0E09603g	-1.24765	9.65183	9.47852e-05	Nlim	mitochondrion; nitrogen compound metabolic process; nucleotide binding; glutamate dehydrogenase (NAD+) activity; cellular amino acid metabolic process; oxidoreductase activity; glutamate catabolic process to 2-oxoglutarate; oxidation-reduction process
YALI0E09625g	-1.41403	3.56579	0.0183675	Nlim
YALI0E09999g	1.46637	5.47554	0.000346962	Nlim	acyl-carrier-protein biosynthetic process; metabolic process; N-acetyltransferase activity
YALI0E10219g	9.07686	4.91872	1.92557e-09	Nlim	amino acid transmembrane transport; transport; amino acid transport; amino acid transmembrane transporter activity; membrane; transmembrane transport; integral component of membrane
YALI0E10263g	0.638396	5.06661	0.0325383	Nlim	protein folding; heat shock protein binding; unfolded protein binding; metal ion binding
YALI0E10285g	-0.651896	4.58251	0.0220212	Nlim	protein complex; protein polymerization; mitochondrion
YALI0E10417g	-0.826966	7.27739	0.00520255	Nlim	integral component of membrane; metabolic process; motor activity; ATP binding; myosin complex; transferase activity, transferring hexosyl groups; heme binding
YALI0E10439g	1.10455	3.23234	0.0406948	Nlim	biological_process; nucleic acid binding; ribonucleoprotein complex
YALI0E10461g	0.96145	7.01285	0.00513438	Nlim	maturation of 5.8S rRNA from tricistronic rRNA transcript (SSU-rRNA, 5.8S rRNA, LSU-rRNA); maturation of LSU-rRNA from tricistronic rRNA transcript (SSU-rRNA, 5.8S rRNA, LSU-rRNA); preribosome, large subunit precursor; ribosome; nucleus; nucleolus; rRNA processing; ribonucleoprotein complex; ribosome biogenesis
YALI0E10571g	0.67993	6.70799	0.0106115	Nlim	lipoate biosynthetic process; 4 iron, 4 sulfur cluster binding; lipoate synthase activity; metal ion binding; mitochondrion; protein lipoylation
YALI0E10659g	-0.662926	4.71567	0.00284666	Nlim	glycerolipid metabolic process; retinol metabolic process; retinyl-palmitate esterase activity; triglyceride lipase activity; lipid metabolic process; lipid catabolic process; hydrolase activity
YALI0E10681g	-0.980172	5.34269	0.000265907	Nlim	positive regulation of cell adhesion; single-species biofilm formation; regulation of transcription from RNA polymerase II promoter; transcription from RNA polymerase II promoter; sequence-specific DNA binding RNA polymerase II transcription factor activity; zinc ion binding; DNA binding; nucleus; transcription, DNA-templated; regulation of transcription, DNA-templated; metal ion binding
YALI0E10769g	-0.585765	4.55379	0.0213012	Nlim	MutSalpha complex binding; nucleus; single base insertion or deletion binding; single-stranded DNA binding; ATP binding; mismatch repair; mismatched DNA binding; mismatch repair complex
YALI0E10857g	0.867724	6.15369	0.00597066	Nlim	cellular response to drug; regulation of actin filament polymerization; cytoskeleton
YALI0E10901g	0.770176	5.11056	0.0484064	Nlim	intracellular; intracellular transport
YALI0E11355g	0.824294	4.29046	0.0137669	Nlim	transmembrane transport; proton transport; vacuolar proton-transporting V-type ATPase complex; hydrolase activity, acting on acid anhydrides, catalyzing transmembrane movement of substances
YALI0E11407g	-0.502701	4.30148	0.0464792	Nlim	monooxygenase activity; nucleotide binding; oxidation-reduction process; oxidoreductase activity
YALI0E11429g	0.80667	7.13652	0.00109629	Nlim	flavin adenine dinucleotide binding; monooxygenase activity; N,N-dimethylaniline monooxygenase activity; NADP binding; oxidation-reduction process; oxidoreductase activity
YALI0E11451g	-0.599985	5.74779	0.00363037	Nlim	response to stress
YALI0E11517g	1.43873	1.7002	0.0015153	Nlim	cell wall; cell wall biogenesis; structural constituent of cell wall
YALI0E11671g	0.921651	6.87532	7.68308e-05	Nlim	carbohydrate metabolic process; pentose-phosphate shunt; 6-phosphogluconolactonase activity
YALI0E11803g	0.777689	6.00499	0.0343692	Nlim	hydrolase activity; intracellular protein transport; ligase activity; intracellular; small GTPase mediated signal transduction; nucleotide binding; GTP binding
YALI0E11847g	0.92538	6.20838	0.0370115	Nlim	nitrogen compound metabolic process; metabolic process; hydrolase activity, acting on carbon-nitrogen (but not peptide) bonds, in linear amides; carbon-nitrogen ligase activity, with glutamine as amido-N-donor
YALI0E11979g	-2.11335	4.91721	9.22949e-06	Nlim	catalytic activity; metabolic process
YALI0E12001g	-0.416018	8.13562	0.0428174	Nlim	RNA binding
YALI0E12067g	0.99654	2.81308	0.00426843	Nlim	kinase activity; phosphorylation
YALI0E12081g	1.08587	7.13508	0.0103166	Nlim	ATP binding; protein ubiquitination; ubiquitin-protein ligase activity; metabolic process; acid-amino acid ligase activity; ligase activity
YALI0E12155g	-0.454572	7.60795	0.00997335	Nlim	intracellular; phospholipid binding; protein binding; regulation of GTPase activity; positive regulation of Rho GTPase activity; regulation of catalytic activity; small GTPase regulator activity; Rho guanyl-nucleotide exchange factor activity; regulation of Rho protein signal transduction
YALI0E12309g	-0.972793	5.14177	0.00516646	Nlim
YALI0E12375g	-0.578231	7.79398	0.0115034	Nlim	integral component of membrane; biological_process; cell motility; cellular_component; membrane; molecular_function; transmembrane transport; transport; binding
YALI0E12419g	-1.21444	6.76189	1.30172e-05	Nlim	catalytic activity; metabolic process
YALI0E12617g	-0.676194	7.56006	0.0111873	Nlim	protein binding
YALI0E12881g	0.641997	4.06726	0.0212384	Nlim	integral component of membrane
YALI0E13057g	1.29994	7.34361	0.000149574	Nlim	acyl-carrier-protein biosynthetic process; acetyl-CoA:L-glutamate N-acetyltransferase activity; arginine biosynthetic process; glutamate N-acetyltransferase activity; mitochondrial matrix
YALI0E13189g	-0.397585	6.9873	0.0194865	Nlim	protein binding
YALI0E13750g	0.968986	5.88737	0.0137091	Nlim	protein tyrosine kinase activity; serine family amino acid metabolic process; protein kinase activity; protein serine/threonine kinase activity; ATP binding; protein phosphorylation; transferase activity, transferring phosphorus-containing groups
YALI0E13926g	0.767099	6.4511	0.00729752	Nlim	protein binding
YALI0E13948g	-0.48706	7.23064	0.00745501	Nlim	cellular response to heat; positive regulation of transcription from RNA polymerase II promoter; transcription factor complex; sequence-specific DNA binding transcription factor activity; regulation of transcription, DNA-templated; sequence-specific DNA binding; DNA binding; nucleus
YALI0E14102g	-0.937189	5.58735	0.000200151	Nlim	catalytic activity; metabolic process; phospholipid biosynthetic process; phosphotransferase activity, for other substituted phosphate groups
YALI0E14146g	0.6916	3.08566	0.039591	Nlim	mycelium development; integral component of membrane
YALI0E14168g	-1.6131	3.24934	0.000863448	Nlim
YALI0E14190g	-0.790779	9.4398	0.005487	Nlim	glyoxylate metabolic process; nucleotide binding; pyruvate metabolic process; reductive tricarboxylic acid cycle; catalytic activity; carbohydrate metabolic process; malate metabolic process; oxidoreductase activity, acting on the CH-OH group of donors, NAD or NADP as acceptor; L-malate dehydrogenase activity; cellular carbohydrate metabolic process; oxidoreductase activity; oxidation-reduction p…
YALI0E14234g	1.62489	8.92839	5.5073e-06	Nlim	ATP catabolic process; transport; integral component of membrane; ATPase activity; ATPase activity, coupled to transmembrane movement of substances; transmembrane transport; nucleotide binding; ATP binding
YALI0E14366g	1.03599	4.20788	0.00791633	Nlim	cytoplasm; oxidation-reduction process; FMN binding; oxidoreductase activity; negative regulation of transcription, DNA-templated
YALI0E14487g	1.21786	8.09771	0.00325494	Nlim
YALI0E14509g	1.48191	6.40161	7.47815e-06	Nlim	electron carrier activity; iron ion binding; oxidoreductase activity, acting on paired donors, with incorporation or reduction of molecular oxygen; heme binding; monooxygenase activity; oxidoreductase activity; metal ion binding; oxidation-reduction process
YALI0E14575g	-0.330387	7.72643	0.048033	Nlim	ER membrane protein complex
YALI0E14729g	-1.75803	8.15693	9.47852e-05	Nlim	ATP catabolic process; transmembrane transport; transport; membrane; integral component of membrane; ATPase activity; ATPase activity, coupled to transmembrane movement of substances; nucleotide binding; ATP binding
YALI0E14817g	0.662683	4.3128	0.0421925	Nlim	DNA catabolic process; DNA catabolic process, endonucleolytic; endodeoxyribonuclease activity, producing 5'-phosphomonoesters
YALI0E14839g	-0.614424	5.38128	0.0490957	Nlim
YALI0E14927g	-0.552481	7.59403	0.00744663	Nlim	filamentous growth; protein binding
YALI0E15103g	-0.791597	5.68321	0.00421887	Nlim	biological_process; molecular_function; SCF ubiquitin ligase complex
YALI0E15136g	-0.708817	5.54996	0.0243574	Nlim	chloroplast envelope; intracellular protein transport; mitochondrial inner membrane presequence translocase complex; P-P-bond-hydrolysis-driven protein transmembrane transporter activity; membrane; integral component of membrane
YALI0E15147g	-0.725442	5.06082	0.00791633	Nlim
YALI0E15224g	-0.532814	4.37701	0.0220212	Nlim	oxidoreductase activity; transition metal ion binding; ubiquinone biosynthetic process; oxidation-reduction process
YALI0E15268g	-0.852983	5.54772	0.00478291	Nlim	cellular response to oxidative stress; chlorophyll metabolic process; ferroxidase activity; mitochondrion; ferric iron binding; iron-sulfur cluster assembly; oxidation-reduction process
YALI0E15290g	-0.4254	8.14517	0.0127195	Nlim	protein binding
YALI0E15378g	-1.61688	11.2807	2.77618e-05	Nlim	lyase activity; mitochondrial fatty acid beta-oxidation multienzyme complex; nucleotide binding; pathogenesis; positive regulation of fatty acid beta-oxidation; oxidation-reduction process; metabolic process; oxidoreductase activity
YALI0E15400g	-2.6505	5.85847	1.13087e-07	Nlim	glycolytic process; gluconeogenesis; histidine metabolic process; L-phenylalanine metabolic process; tyrosine metabolic process; aldehyde dehydrogenase [NAD(P)+] activity; cellular aldehyde metabolic process; metabolic process; oxidoreductase activity, acting on the aldehyde or oxo group of donors, NAD or NADP as acceptor; oxidoreductase activity; oxidation-reduction process
YALI0E15466g	-0.832909	3.96253	0.0369979	Nlim	molecular_function
YALI0E15488g	-0.930098	8.14599	0.00166728	Nlim	carbohydrate metabolic process; phosphotransferase activity, alcohol group as acceptor; nucleotide binding; ATP binding; glycolytic process; kinase activity; phosphorylation; transferase activity
YALI0E15510g	1.51457	0.641977	0.049742	Nlim	protein kinase activity; transcription factor complex; sequence-specific DNA binding transcription factor activity; regulation of transcription, DNA-templated; sequence-specific DNA binding; DNA binding; nucleus
YALI0E15576g	-0.59195	5.78728	0.0231376	Nlim	ATP-dependent helicase activity; metabolic process; nucleic acid binding; helicase activity; ATP binding; hydrolase activity
YALI0E15620g	-0.581063	8.37781	0.00190936	Nlim	chromosome condensation; DNA recombination; DNA repair; protein binding; sister chromatid cohesion; chromatin binding; ATP binding; chromosome; mitotic sister chromatid cohesion; cohesin complex; protein heterodimerization activity; chromosome organization; nucleus
YALI0E15642g	-0.510684	7.37972	0.0328299	Nlim	nucleic acid binding; DNA binding; nucleus; DNA replication; DNA repair; DNA recombination
YALI0E15708g	-0.524106	9.37027	0.0252198	Nlim	glyoxysome; mycelium development; pyruvate metabolic process; catalytic activity; malate synthase activity; glyoxylate cycle; tricarboxylic acid cycle; transferase activity
YALI0E15796g	0.874119	6.75786	0.014195	Nlim	mycelium development; copper ion transmembrane transporter activity; integral component of membrane; copper ion transmembrane transport
YALI0E15818g	-2.0395	7.05919	3.45779e-06	Nlim	oxidoreductase activity, acting on the CH-OH group of donors, NAD or NADP as acceptor; oxidoreductase activity; metal ion binding; oxidation-reduction process
YALI0E16016g	-1.43814	9.17621	0.000131647	Nlim	cytoplasmic part; catalytic activity; metabolic process
YALI0E16060g	-0.39004	9.00064	0.0353882	Nlim	anchored component of plasma membrane; phospholipase activity; metabolic process; phospholipid catabolic process
YALI0E16126g	-0.551302	6.64038	0.0110709	Nlim	hydrolase activity; ATP binding
YALI0E16148g	-0.758558	4.25074	0.00459055	Nlim
YALI0E16236g	-0.531603	6.24728	0.00355744	Nlim	DNA binding; entry into host cell; negative regulation of transcription from RNA polymerase II promoter; pathogenesis; sexual reproduction; transcription factor complex; zinc ion binding; sequence-specific DNA binding transcription factor activity; nucleus; regulation of transcription, DNA-templated
YALI0E16390g	-1.43422	0.324601	0.0214677	Nlim
YALI0E16533g	1.07471	2.73157	0.0136643	Nlim	pheromone-dependent signal transduction involved in conjugation with cellular fusion; mating pheromone activity; extracellular region
YALI0E16555g	0.582587	4.6834	0.0368857	Nlim
YALI0E16577g	0.546424	5.68765	0.0337194	Nlim	cellular response to biotic stimulus; cellular response to starvation; negative regulation of transcription from RNA polymerase II promoter; pathogenesis; transcription factor complex; positive regulation of filamentous growth of a population of unicellular organisms in response to biotic stimulus; positive regulation of pseudohyphal growth by positive regulation of transcription from RNA polymer…
YALI0E16621g	-0.461388	5.62393	0.0250187	Nlim	i-AAA complex; misfolded or incompletely synthesized protein catabolic process; misfolded protein binding; mitochondrion
YALI0E16687g	0.900916	3.91337	0.00594124	Nlim
YALI0E16753g	2.11103	7.97649	0.0012165	Nlim	integral component of membrane; endoplasmic reticulum membrane; hypoxanthine metabolic process; hypoxanthine phosphoribosyltransferase activity; lysophospholipase activity; phosphatidylcholine metabolic process; phospholipid catabolic process; xanthine phosphoribosyltransferase activity; XMP salvage; nucleoside metabolic process; transferase activity
YALI0E16907g	0.405475	6.75597	0.0309745	Nlim	phosphorylation; kinase activity; transferase activity, transferring phosphorus-containing groups; phosphotransferase activity, alcohol group as acceptor; glycerophospholipid biosynthetic process
YALI0E17193g	-0.45443	5.96831	0.0289126	Nlim	cellular response to stimulus; filamentous growth; double-strand break repair via homologous recombination; DNA repair; Smc5-Smc6 complex
YALI0E17303g	0.495077	6.62485	0.0157892	Nlim	heat shock protein binding; protein folding; unfolded protein binding; protein binding
YALI0E17413g	-0.444754	8.33395	0.0175143	Nlim	retromer complex; retrograde transport, endosome to Golgi; transport; protein transport
YALI0E17457g	0.462556	5.53873	0.0485249	Nlim	transport; membrane; integral component of membrane
YALI0E17545g	-0.807174	2.21207	0.0259434	Nlim	transferase activity; catalytic activity; biosynthetic process; pyridoxal phosphate binding
YALI0E17633g	0.604782	7.24734	0.000690419	Nlim	glucose metabolic process; mannose metabolic process; phosphorylation; dephosphorylation; carbohydrate phosphorylation; catalytic activity; 6-phosphofructo-2-kinase activity; fructose-2,6-bisphosphate 2-phosphatase activity; ATP binding; fructose metabolic process; fructose 2,6-bisphosphate metabolic process; metabolic process
YALI0E17655g	-1.05019	8.70007	0.000256032	Nlim	metabolic process; hydrolase activity
YALI0E17699g	0.509495	7.59193	0.00263073	Nlim	cellular response to biotic stimulus; cellular response to starvation; filamentous growth of a population of unicellular organisms in response to biotic stimulus; filamentous growth of a population of unicellular organisms in response to starvation; hydrolase activity; metabolic process
YALI0E17787g	-1.45014	4.50877	0.00789152	Nlim	cytoplasm; nucleotide binding; zinc ion binding; alcohol dehydrogenase (NAD) activity; oxidoreductase activity; metal ion binding; oxidation-reduction process
YALI0E17809g	0.717563	4.73891	0.0113277	Nlim	DNA binding; nuclear hormone receptor binding; regulation of RNA biosynthetic process; signal transduction; transcription factor binding; transcription factor complex; nucleus; transcription initiation from RNA polymerase II promoter; protein heterodimerization activity
YALI0E17963g	-0.756588	4.61862	0.0030499	Nlim	nicotinamide metabolic process; nicotinate nucleotide metabolic process; phosphorylation; NAD+ kinase activity; NADP biosynthetic process; metabolic process; NAD metabolic process
YALI0E18095g	0.575959	5.65879	0.0234232	Nlim	integral component of membrane; transmembrane transport
YALI0E18139g	6.12991	4.38437	4.85063e-08	Nlim	amino acid transmembrane transport; amino acid transmembrane transporter activity; membrane; integral component of membrane
YALI0E18304g	-0.930233	6.58305	0.000131238	Nlim	cytoplasm; regulation of transcription from RNA polymerase II promoter; transcription from RNA polymerase II promoter; sequence-specific DNA binding RNA polymerase II transcription factor activity; zinc ion binding; DNA binding; nucleus; gluconeogenesis; transcription, DNA-templated; regulation of transcription, DNA-templated; metal ion binding
YALI0E18326g	1.09788	4.04806	0.00478946	Nlim	nucleus; regulation of transcription, DNA-templated; zinc ion binding
YALI0E18480g	0.372856	7.22286	0.0409046	Nlim	cellular process; protein kinase binding
YALI0E18502g	1.19352	5.00753	0.000437784	Nlim	FMN binding; oxidoreductase activity; riboflavin reductase (NADPH) activity; oxidation-reduction process
YALI0E18524g	-0.504317	7.52165	0.00695599	Nlim	binding; cytoplasm; organelle organization; peptidyl-arginine N-methylation; protein-arginine N-methyltransferase activity; regulation of transcription, DNA-templated; protein methylation; methyltransferase activity; transferase activity; methylation
YALI0E18568g	-1.05249	8.27842	0.000171538	Nlim	acyl-carrier-protein biosynthetic process; benzoate metabolic process; bile acid biosynthetic process; fatty acid biosynthetic process; isoleucine catabolic process; leucine catabolic process; valine catabolic process; catalytic activity; metabolic process; transferase activity, transferring acyl groups other than amino-acyl groups; acetyl-CoA C-acyltransferase activity; peroxisome; lipid metabol…
YALI0E18612g	-0.483081	6.71326	0.0139283	Nlim	cell communication; protein binding; phosphatidylinositol binding
YALI0E18634g	0.696148	6.90485	0.00173967	Nlim	malate dehydrogenase activity; pyruvate metabolic process; tricarboxylic acid cycle; malic enzyme activity; malate dehydrogenase (decarboxylating) (NAD+) activity; malate metabolic process; NAD binding; oxidation-reduction process; metal ion binding
YALI0E18656g	-0.475588	6.33099	0.0446394	Nlim	regulation of transcription from RNA polymerase II promoter; transcription from RNA polymerase II promoter; sequence-specific DNA binding RNA polymerase II transcription factor activity; nucleus; regulation of transcription, DNA-templated; zinc ion binding
YALI0E18766g	-1.99301	4.61395	0.0219059	Nlim
YALI0E18788g	-1.13876	3.18548	0.00301735	Nlim	cell wall biogenesis; structural constituent of cell wall; cell wall
YALI0E18876g	-0.501532	5.30415	0.0359813	Nlim	acyl-CoA metabolic process; acyl-CoA hydrolase activity
YALI0E18986g	0.919058	10.57	0.0436639	Nlim	aging; cellular protein modification process; nucleus; response to UV-B; vacuole; response to salicylic acid; protein binding; cytoplasm
YALI0E19008g	0.6786	7.15919	0.0188631	Nlim	adaptation of signaling pathway by response to pheromone involved in conjugation with cellular fusion; calcineurin complex; calcium-dependent protein serine/threonine phosphatase activity; calmodulin binding; cellular ion homeostasis; fungal-type cell wall organization; metal ion binding; protein dephosphorylation; metabolic process; dephosphorylation; phosphoprotein phosphatase activity; hydrola…
YALI0E19030g	-1.95018	-0.0161582	0.0349844	Nlim
YALI0E19052g	0.4863	5.54179	0.0105767	Nlim	spliceosomal snRNP assembly; cytosol; plasma membrane; chloride transport; cell volume homeostasis; methylosome; pICln-Sm protein complex
YALI0E19206g	0.723606	6.8144	0.0260226	Nlim	structural molecule activity; iron-sulfur cluster assembly; iron-sulfur cluster binding
YALI0E19294g	1.34434	10.5651	0.000430463	Nlim	nitrogen utilization; oligopeptide transmembrane transport; oligopeptide transmembrane transporter activity; plasma membrane; transmembrane transport
YALI0E19481g	0.709363	2.93853	0.0283439	Nlim	tRNA wobble uridine modification; cytoplasm; cytosol; tRNA processing; protein urmylation; tRNA thio-modification
YALI0E19558g	0.463865	10.2439	0.0406948	Nlim	integral component of membrane; cytoplasm; regulation of cell size
YALI0E19679g	-0.936968	7.17091	0.000138303	Nlim	peptidyl-histidine phosphorylation; protein histidine kinase complex; signal transduction by phosphorylation; phosphorelay sensor kinase activity; regulation of phosphorelay signal transduction system; ATP binding; phosphorylation; transferase activity, transferring phosphorus-containing groups
YALI0E19701g	1.16095	7.70322	0.0123466	Nlim	ribosome biogenesis; structural constituent of ribosome; intracellular; ribosome; translation
YALI0E19899g	-1.74898	5.33039	5.30168e-05	Nlim	metabolic process; catalytic activity
YALI0E19943g	-1.14172	0.251733	0.0425655	Nlim	monooxygenase activity; oxidoreductase activity, acting on paired donors, with incorporation or reduction of molecular oxygen; oxidation-reduction process
YALI0E20009g	0.598873	4.88087	0.0176251	Nlim	cytoplasm; hydrolase activity; GTP binding
YALI0E20185g	-0.762854	6.818	0.00517583	Nlim	hydrolase activity, hydrolyzing O-glycosyl compounds; carbohydrate metabolic process
YALI0E20251g	-0.743927	7.83823	0.00343611	Nlim
YALI0E20273g	-0.830933	2.18022	0.0252198	Nlim	integral component of membrane; transmembrane transport
YALI0E20295g	-0.566562	3.54657	0.036499	Nlim
YALI0E20383g	1.09557	4.98164	0.0134565	Nlim
YALI0E20405g	-1.31238	10.2933	2.46684e-05	Nlim	catalytic activity; metabolic process
YALI0E20427g	-8.00826	6.44803	1.32326e-10	Nlim	transporter activity; transmembrane transporter activity; substrate-specific transmembrane transporter activity; transmembrane transport; transport; membrane; integral component of membrane
YALI0E20471g	-7.61557	3.66911	7.46003e-09	Nlim	transporter activity; integral component of membrane; transmembrane transport
YALI0E20537g	-0.46788	9.12714	0.0298492	Nlim	cellular process; protein binding
YALI0E20603g	1.02167	6.09636	0.0161548	Nlim	cellular_component; glutamine metabolic process; transferase activity, transferring glycosyl groups; glutamine catabolic process; transferase activity; pyridoxal phosphate biosynthetic process
YALI0E20625g	1.95378	6.56808	2.07297e-05	Nlim	nucleoside metabolic process; transferase activity; transferase activity, transferring glycosyl groups; uracil phosphoribosyltransferase activity
YALI0E20647g	1.11055	6.77111	0.00192474	Nlim
YALI0E20691g	0.96671	4.50055	0.00147815	Nlim	glycerolipid metabolic process; phosphorylation; glycerone kinase activity; ATP binding; glycerol metabolic process
YALI0E20713g	2.27518	5.48375	0.00115459	Nlim	chloride transport; voltage-gated chloride channel activity; amino acid transmembrane transport; transport; amino acid transport; amino acid transmembrane transporter activity; membrane; transmembrane transport; integral component of membrane
YALI0E20757g	0.872398	6.97413	0.0486799	Nlim
YALI0E20779g	1.82555	0.719721	0.0368628	Nlim
YALI0E20845g	2.39975	2.31366	0.000260392	Nlim	metabolic process; hydrolase activity
YALI0E20955g	0.362744	5.81424	0.0480547	Nlim	CURI complex; kinase activity; negative regulation of protein serine/threonine kinase activity; protein serine/threonine kinase inhibitor activity; regulation of transcription from RNA polymerase I promoter; regulation of transcription from RNA polymerase III promoter; UTP-C complex; signal transduction in response to DNA damage; regulation of protein kinase activity; protein kinase CK2 complex; …
YALI0E20977g	0.742845	8.6239	0.0485804	Nlim	alkaloid biosynthetic process; aromatic amino acid family catabolic process to alcohol via Ehrlich pathway; aromatic-amino-acid:2-oxoglutarate aminotransferase activity; L-phenylalanine biosynthetic process; tryptophan biosynthetic process; tyrosine biosynthetic process; catalytic activity; biosynthetic process; pyridoxal phosphate binding
YALI0E21065g	0.921246	4.46733	0.00150379	Nlim	biological_process; cellular_component; hydrolase activity; lipid metabolic process; molecular_function; retinyl-palmitate esterase activity; triglyceride lipase activity
YALI0E21087g	1.34978	6.26611	0.000245261	Nlim	regulation of cyclin-dependent protein serine/threonine kinase activity; protein kinase binding
YALI0E21219g	0.739282	8.36685	0.00651274	Nlim	ribosome biogenesis; structural constituent of ribosome; intracellular; ribosome; translation; large ribosomal subunit
YALI0E21241g	-0.695451	7.58178	0.0231087	Nlim	plasma membrane; transporter activity; transport; membrane; integral component of membrane; transmembrane transport
YALI0E21307g	-0.833228	6.52758	0.000250306	Nlim	lactate metabolic process; L-lactate dehydrogenase (cytochrome) activity; mitochondrial intermembrane space; pyruvate metabolic process; catalytic activity; FMN binding; oxidoreductase activity; heme binding; oxidation-reduction process; metal ion binding
YALI0E21329g	0.970594	8.49931	0.00010236	Nlim	acyl-carrier-protein biosynthetic process; cellular response to biotic stimulus; endosome; filamentous growth of a population of unicellular organisms in response to biotic stimulus; fungal-type vacuole; Golgi apparatus; mitochondrion; palmitoyltransferase activity; SNAP receptor activity; SNARE complex; vacuole fusion, non-autophagic; vacuole inheritance; vesicle fusion; metabolic process; trans…
YALI0E21351g	0.571177	3.73029	0.0146635	Nlim	thiamine diphosphokinase activity; ATP binding; thiamine metabolic process; thiamine diphosphate biosynthetic process; thiamine binding
YALI0E21670g	0.810748	6.09963	0.0229077	Nlim	membrane
YALI0E21780g	-0.36709	8.52693	0.0416122	Nlim	protein binding; metabolic process; zinc ion binding; Golgi membrane; endosome; Golgi apparatus; membrane; integral component of membrane; transferase activity; transferase activity, transferring acyl groups; protein-cysteine S-palmitoyltransferase activity; early endosome membrane; metal ion binding
YALI0E21824g	-0.459443	4.96592	0.0278952	Nlim	DNA binding; DNA repair; intracellular; zinc ion binding; metal ion binding
YALI0E22264g	0.866757	5.10915	0.0250799	Nlim
YALI0E22374g	-0.554442	10.5899	0.0422324	Nlim	aspartic-type endopeptidase activity; proteolysis; peptidase activity; hydrolase activity
YALI0E22396g	5.69442	3.37606	7.47984e-07	Nlim
YALI0E22418g	-1.19079	4.65356	0.00601761	Nlim
YALI0E22484g	0.723889	5.72251	0.00825237	Nlim	glutamine metabolic process; GMP synthase (glutamine-hydrolyzing) activity; ligase activity; transferase activity
YALI0E22627g	0.709231	5.15116	0.0298346	Nlim	nitrogen compound metabolic process; racemase activity, acting on amino acids and derivatives
YALI0E22649g	0.538156	8.16508	0.00980244	Nlim	glutathione metabolic process; NADPH regeneration; NADP binding; glucose-6-phosphate dehydrogenase activity; carbohydrate metabolic process; glucose metabolic process; pentose-phosphate shunt; oxidoreductase activity; oxidation-reduction process
YALI0E22781g	-0.678382	7.84726	0.00822944	Nlim	filamentous growth of a population of unicellular organisms; phospholipid binding; protein binding; transport; integral component of membrane
YALI0E22803g	0.819944	7.12102	0.00290339	Nlim	integral component of membrane; biological_process; fungal-type vacuole membrane; molecular_function; transmembrane transport; membrane
YALI0E22902g	0.663199	4.76723	0.00924576	Nlim
YALI0E23001g	0.663822	8.72119	0.0418698	Nlim	GTP catabolic process; GTPase activity; plasma membrane; protein transport; intracellular; small GTPase mediated signal transduction; nucleotide binding; GTP binding; membrane
YALI0E23287g	-1.72092	11.7114	7.09587e-07	Nlim	cellular response to drug; cellular response to heat; cellular response to neutral pH; filamentous growth of a population of unicellular organisms in response to heat; filamentous growth of a population of unicellular organisms in response to neutral pH; glucose transmembrane transporter activity; glucose transport; negative regulation of complement activation; plasma membrane; transporter activi…
YALI0E23320g	1.58602	0.294271	0.00400747	Nlim
YALI0E23430g	-1.26805	8.75339	1.97693e-05	Nlim	transporter activity; intracellular; transport
YALI0E23452g	-1.45103	5.85587	0.0226793	Nlim	monooxygenase activity; oxidoreductase activity, acting on paired donors, with incorporation or reduction of molecular oxygen; oxidation-reduction process
YALI0E23474g	-4.22742	7.70304	5.17164e-10	Nlim	alkane 1-monooxygenase activity; electron carrier activity; fatty acid omega-oxidation; lauric acid metabolic process; oxygen binding; iron ion binding; oxidoreductase activity, acting on paired donors, with incorporation or reduction of molecular oxygen; oxidoreductase activity, acting on paired donors, with incorporation or reduction of molecular oxygen, reduced flavin or flavoprotein as one do…
YALI0E23540g	0.622604	6.61039	0.0217565	Nlim	electron carrier activity; oxidation-reduction process; glycerol ether metabolic process; protein disulfide oxidoreductase activity; cell redox homeostasis
YALI0E23584g	1.17834	9.4002	0.0188062	Nlim	ribosome; ribonucleoprotein complex
YALI0E23694g	0.424006	8.81494	0.0382912	Nlim	ribosome biogenesis; RNA binding; structural constituent of ribosome; intracellular; translation; small ribosomal subunit; ribosome; ribonucleoprotein complex
YALI0E23716g	0.442981	7.20936	0.0441048	Nlim	amino acid import; cell growth mode switching, budding to filamentous; cellular response to biotic stimulus; cellular response to heat; cellular response to neutral pH; cellular response to nutrient levels; endoplasmic reticulum; filamentous growth of a population of unicellular organisms in response to biotic stimulus; filamentous growth of a population of unicellular organisms in response to he…
YALI0E23793g	0.631623	4.18748	0.00589006	Nlim	intracellular; small GTPase mediated signal transduction; nucleotide binding; GTP binding
YALI0E23925g	0.777187	8.2933	0.00729752	Nlim	adhesion of symbiont to host; cell-cell adhesion; cytoplasm; filamentous growth; nucleus; regulation of transcription, DNA-templated
YALI0E23991g	0.848659	6.48743	0.00661359	Nlim	nicotinamide metabolic process; nicotinate nucleotide metabolic process; phosphorylation; NAD+ kinase activity; NADP biosynthetic process; metabolic process; NAD metabolic process
YALI0E24013g	0.792518	8.21589	0.00423273	Nlim	GTP binding; mitochondrial nucleoid; reductive tricarboxylic acid cycle; succinate-CoA ligase (GDP-forming) activity; succinate-CoA ligase complex; succinyl-CoA metabolic process; catalytic activity; ATP citrate synthase activity; succinate-CoA ligase (ADP-forming) activity; metabolic process; cofactor binding; ligase activity
YALI0E24145g	0.769798	5.60918	0.0038608	Nlim	biological_process; cellular_component; molecular_function
YALI0E24211g	-1.11073	8.04165	4.00862e-05	Nlim	integral component of membrane; ion channel activity; ion transport; membrane; transmembrane transport; transport
YALI0E24453g	0.536211	5.55531	0.0440288	Nlim	cytoplasm; transport; autophagy; protein transport
YALI0E24497g	0.389698	7.28799	0.0361132	Nlim	folic acid biosynthetic process; glutamate metabolic process; mitochondrion; ATP binding; biosynthetic process; folic acid-containing compound biosynthetic process; tetrahydrofolylpolyglutamate synthase activity; one-carbon metabolic process; ligase activity; tetrahydrofolylpolyglutamate biosynthetic process
YALI0E24629g	-0.347854	6.52774	0.0240007	Nlim	DNA binding; protein binding; RNA metabolic process; RNA binding
YALI0E24651g	0.469683	6.31615	0.00753699	Nlim	integral component of membrane
YALI0E24695g	-0.680821	5.99038	0.00213629	Nlim	nucleotide binding; oxidation-reduction process; metabolic process; oxidoreductase activity
YALI0E24783g	0.736628	3.75349	0.0204619	Nlim	biological_process
YALI0E24893g	-0.310808	6.71537	0.0494875	Nlim	cellular response to alkalinity; cellular response to biotic stimulus; cellular response to starvation; histone deacetylase complex; NAD-dependent histone deacetylase activity; positive regulation of filamentous growth of a population of unicellular organisms in response to pH; regulation of phenotypic switching; regulation of transcription from RNA polymerase II promoter; positive regulation of …
YALI0E25003g	0.963475	3.51531	0.0107328	Nlim
YALI0E25025g	0.68151	10.2101	0.0336057	Nlim	mycelium development; ribosome biogenesis; structural constituent of ribosome; intracellular; ribosome; translation
YALI0E25179g	-0.983703	2.97477	0.00377359	Nlim	integral component of membrane; transmembrane transport
YALI0E25223g	-0.833933	8.50991	0.000328492	Nlim
YALI0E25696g	0.689533	7.24853	0.0110709	Nlim	heat shock protein binding; protein folding; unfolded protein binding; protein binding
YALI0E25718g	0.531862	3.99653	0.0292833	Nlim	transport; chromatin remodeling; regulation of transcription, DNA-templated; Ino80 complex
YALI0E25740g	1.79228	5.45319	3.46121e-06	Nlim	guanine catabolic process; zinc ion binding; guanine deaminase activity; hydrolase activity; hydrolase activity, acting on carbon-nitrogen (but not peptide) bonds
YALI0E25762g	-0.46779	5.72935	0.046505	Nlim
YALI0E25806g	0.430427	6.62323	0.0392631	Nlim
YALI0E25982g	-3.54588	8.55411	9.81581e-09	Nlim	electron carrier activity; iron ion binding; oxidoreductase activity, acting on paired donors, with incorporation or reduction of molecular oxygen; oxidoreductase activity, acting on paired donors, with incorporation or reduction of molecular oxygen, reduced flavin or flavoprotein as one donor, and incorporation of one atom of oxygen; heme binding; monooxygenase activity; oxidoreductase activity;…
YALI0E26191g	0.404919	6.09154	0.0461617	Nlim	protein binding
YALI0E26279g	-0.625159	7.25374	0.00699516	Nlim	biosynthetic process
YALI0E26323g	0.337058	6.387	0.0479064	Nlim
YALI0E26345g	0.511548	6.37755	0.020131	Nlim	drug transmembrane transport; drug transmembrane transporter activity; antiporter activity; membrane; transmembrane transport
YALI0E26565g	0.446583	7.01713	0.0259827	Nlim	phospholipid biosynthetic process; membrane; phosphotransferase activity, for other substituted phosphate groups; transferase activity
YALI0E26763g	1.68636	-0.710359	0.00937951	Nlim
YALI0E26807g	0.668283	4.53301	0.0127806	Nlim	nucleus
YALI0E26829g	0.581249	7.05269	0.0418063	Nlim	cellular response to glucose starvation; cellular response to oxidative stress; fungal-type cell wall biogenesis; galactose catabolic process; invasive growth in response to glucose limitation; negative regulation of filamentous growth of a population of unicellular organisms; negative regulation of flocculation; nucleotide binding; nucleotide-sugar metabolic process; cellular metabolic process; …
YALI0E27071g	0.615256	8.76905	0.0235291	Nlim	cytoplasm; microtubule; translation
YALI0E27115g	-0.462946	4.5692	0.0345178	Nlim	hexachlorocyclohexane metabolic process; riboflavin metabolic process; dephosphorylation; acid phosphatase activity
YALI0E27181g	-0.751717	3.75716	0.0094681	Nlim	hexachlorocyclohexane metabolic process; riboflavin metabolic process; metabolic process; dephosphorylation; metal ion binding; acid phosphatase activity; hydrolase activity
YALI0E27203g	9.70079	6.58076	7.54273e-09	Nlim	cellular response to nitrogen starvation; filamentous growth of a population of unicellular organisms in response to starvation; plasma membrane; signal transduction involved in filamentous growth; ammonium transmembrane transporter activity; ammonium transport; ammonium transmembrane transport; membrane; integral component of membrane
YALI0E27247g	2.43829	3.64422	2.83351e-06	Nlim	integral component of membrane; transmembrane transport
YALI0E27269g	-0.742402	5.32894	0.00071208	Nlim	replication fork; metabolic process; DNA duplex unwinding; DNA binding; ATP-dependent DNA helicase activity; ATP binding; hydrolase activity
YALI0E27291g	-4.58159	2.76471	4.97671e-05	Nlim	membrane
YALI0E27511g	-0.60985	4.78726	0.0157027	Nlim	catalytic activity; FMN binding; oxidoreductase activity; oxidation-reduction process
YALI0E27588g	2.43293	1.52967	0.000606072	Nlim	heat shock protein binding
YALI0E27654g	-3.70083	7.89524	6.25563e-09	Nlim	acyl-CoA metabolic process; acyl-CoA dehydrogenase activity; acyl-CoA oxidase activity; peroxisome; fatty acid metabolic process; fatty acid beta-oxidation; metabolic process; oxidoreductase activity, acting on the CH-CH group of donors; flavin adenine dinucleotide binding; oxidation-reduction process
YALI0E27852g	3.89969	6.44747	4.87695e-09	Nlim	transporter activity; transport; membrane; transmembrane transport
YALI0E27874g	-0.51083	5.8764	0.00702086	Nlim	nicotinamide metabolic process; nicotinate nucleotide metabolic process; phosphorylation; NAD+ kinase activity; NADP biosynthetic process; metabolic process; NAD metabolic process
YALI0E27896g	-1.27889	4.10931	0.0220212	Nlim	acyl-carrier-protein biosynthetic process; metabolic process; N-acetyltransferase activity
YALI0E28153g	-0.909955	9.65247	0.0037327	Nlim	binding; transferase activity, transferring phosphorus-containing groups; phosphotransferase activity, alcohol group as acceptor; phosphatidylinositol phosphorylation; phosphatidylinositol-mediated signaling; kinase activity; phosphorylation; transferase activity
YALI0E28248g	0.579684	4.95199	0.0100133	Nlim	intracellular transport; Rab-protein geranylgeranyltransferase complex; catalytic activity; Rab geranylgeranyltransferase activity; protein geranylgeranylation
YALI0E28292g	-1.08001	8.19982	0.000111987	Nlim	transporter activity; intracellular; transport
YALI0E28314g	1.4016	4.80356	0.00243323	Nlim
YALI0E28402g	-1.04873	0.161481	0.027944	Nlim
YALI0E28534g	-0.594692	8.37509	0.0110444	Nlim
YALI0E28548g	1.97948	5.9249	5.06553e-06	Nlim
YALI0E28556g	-0.644553	5.21685	0.0134643	Nlim	protein binding
YALI0E28644g	-0.460252	5.53434	0.038627	Nlim
YALI0E28699g	-1.20769	1.65953	0.0213991	Nlim	metabolic process; hydrolase activity
YALI0E28743g	-0.614635	6.16634	0.00759921	Nlim	catalytic activity; serine-type endopeptidase activity; proteolysis; serine-type peptidase activity
YALI0E28831g	-1.38217	4.96403	0.00245981	Nlim
YALI0E28853g	-1.01491	7.14638	0.00125987	Nlim
YALI0E28919g	0.740668	5.59156	0.00202542	Nlim	phenotypic switching; dephosphorylation; metabolic process; phosphatase activity
YALI0E28930g	0.657616	7.36415	0.0146635	Nlim	NADH dehydrogenase (ubiquinone) activity; oxidation-reduction process; oxidoreductase activity
YALI0E29139g	-0.966521	4.71272	0.00066141	Nlim	L-phenylalanine biosynthetic process; tryptophan biosynthetic process; tyrosine biosynthetic process; RNA binding; tyrosine-tRNA ligase activity; cytoplasm; tRNA aminoacylation for protein translation; tyrosyl-tRNA aminoacylation; nucleotide binding; aminoacyl-tRNA ligase activity; ATP binding; translation; ligase activity
YALI0E29315g	0.413629	4.92854	0.0483206	Nlim
YALI0E29381g	-0.677975	5.95403	0.0038267	Nlim
YALI0E29601g	0.759336	4.1897	0.0275803	Nlim	cytoplasm; free ubiquitin chain polymerization; nucleus; postreplication repair; protein polyubiquitination; ubiquitin conjugating enzyme complex; ubiquitin-protein ligase activity; metabolic process; acid-amino acid ligase activity
YALI0E29645g	1.14589	4.66896	9.41432e-05	Nlim	bicarbonate transport; chloride transport; inorganic anion exchanger activity; anion transport; membrane; integral component of membrane
YALI0E29711g	-4.10515	1.98096	8.23849e-07	Nlim	integral component of membrane; metabolic process; oligopeptide transport; transporter activity; transport; membrane
YALI0E29887g	1.00472	6.21275	0.00245361	Nlim	GTPase activity; intracellular; protein transport; GTP catabolic process; signal transduction; small GTPase mediated signal transduction; membrane; nucleotide binding; GTP binding
YALI0E29909g	-0.491269	5.40126	0.0279969	Nlim	binding
YALI0E29975g	-0.904251	6.13304	0.000824449	Nlim	chlorophyll metabolic process; mycelium development; coproporphyrinogen oxidase activity; porphyrin-containing compound biosynthetic process; oxidation-reduction process
YALI0E29997g	-0.474643	5.77793	0.0200307	Nlim
YALI0E30107g	-0.605227	5.75131	0.0169727	Nlim	metabolic process; integral component of membrane; transferase activity, transferring hexosyl groups
YALI0E30261g	1.01215	3.8256	0.00256686	Nlim	biological_process; cellular_component; molecular_function
YALI0E30327g	0.706701	5.29537	0.00866217	Nlim
YALI0E30393g	-0.734352	3.87761	0.00351476	Nlim	oxidoreductase activity, acting on single donors with incorporation of molecular oxygen; protein binding; histone H3-K36 demethylation; zinc ion binding; nucleus; transcription, DNA-templated; regulation of transcription, DNA-templated; oxidoreductase activity; chromatin modification; metal ion binding; dioxygenase activity; histone demethylase activity (H3-K36 specific); oxidation-reduction proc…
YALI0E30547g	-0.441612	6.76694	0.0219661	Nlim	protein binding; transcription factor complex; DNA methylation; methylation; DNA binding; chromatin binding; sequence-specific DNA binding transcription factor activity; regulation of transcription, DNA-templated; methyltransferase activity; zinc ion binding; sequence-specific DNA binding; Lid2 complex; metal ion binding
YALI0E30679g	-0.452785	5.74039	0.0225723	Nlim
YALI0E30767g	0.730095	6.91895	0.0323047	Nlim	biological_process; cellular_component; molecular_function
YALI0E30789g	-2.12479	7.36009	3.9472e-06	Nlim	nucleic acid binding; DNA binding; nucleus; transcription, DNA-templated; zinc ion binding; metal ion binding
YALI0E30833g	-0.669898	6.50109	0.00555651	Nlim	penicillin biosynthetic process
YALI0E30987g	1.30919	1.27433	0.0123714	Nlim	DNA catabolic process; DNA catabolic process, endonucleolytic; endodeoxyribonuclease activity, producing 5'-phosphomonoesters
YALI0E31086g	0.449977	7.01194	0.0342769	Nlim	catalytic activity; trehalose biosynthetic process
YALI0E31130g	0.748338	5.22074	0.0192897	Nlim	biological_process; cellular_component; molecular_function
YALI0E31339g	-0.474426	8.17065	0.0450109	Nlim	protein binding; zinc ion binding; metal ion binding
YALI0E31383g	-1.09762	4.98039	0.000222829	Nlim	regulation of transcription from RNA polymerase II promoter; transcription from RNA polymerase II promoter; sequence-specific DNA binding RNA polymerase II transcription factor activity; nucleus; regulation of transcription, DNA-templated; zinc ion binding
YALI0E31493g	1.31798	6.37574	0.000200151	Nlim	biological_process; cellular_component; transferase activity; protein binding
YALI0E31515g	-1.04379	4.53925	0.00136213	Nlim	intrinsic component of endoplasmic reticulum membrane; GPI anchor metabolic process; intracellular protein transport; hydrolase activity, acting on ester bonds
YALI0E31603g	-3.35398	2.45691	2.27546e-06	Nlim	membrane; metabolic process; hydrolase activity, acting on ester bonds
YALI0E31691g	0.689381	7.68991	0.00519777	Nlim	regulation of translational initiation; ribosome; translation initiation factor activity; translational initiation
YALI0E31797g	0.630245	7.2352	0.0175407	Nlim	alpha-1,6-mannosyltransferase complex; mannosylation; biosynthetic process; glycolipid 6-alpha-mannosyltransferase activity; GDP-Man:Man1GlcNAc2-PP-Dol alpha-1,3-mannosyltransferase activity; endoplasmic reticulum; endoplasmic reticulum membrane; protein glycosylation; membrane; integral component of membrane; transferase activity; transferase activity, transferring glycosyl groups
YALI0E31823g	0.661599	4.11353	0.0269452	Nlim	cellular metabolic process; primary metabolic process; transferase activity
YALI0E32065g	1.08737	8.67403	0.00615209	Nlim	C-8 sterol isomerase activity; cellular response to drug; endoplasmic reticulum; ergosterol biosynthetic process
YALI0E32109g	-0.349553	6.94331	0.0451817	Nlim	cellular response to drug; transferase activity; histone acetylation; protein binding; regulation of transcription, DNA-templated; SAGA complex; SLIK (SAGA-like) complex
YALI0E32208g	0.56037	7.98986	0.00668615	Nlim	ribosome biogenesis; structural constituent of ribosome; intracellular; ribosome; translation
YALI0E32373g	0.710509	4.33904	0.0370115	Nlim	transcription from RNA polymerase II promoter; RNA polymerase II transcription cofactor activity; regulation of transcription from RNA polymerase II promoter; mediator complex; nucleus; transcription, DNA-templated; regulation of transcription, DNA-templated
YALI0E32417g	-0.624572	7.76803	0.0391699	Nlim	protein dimerization activity
YALI0E32439g	-1.12504	5.85591	0.00899359	Nlim	protein binding
YALI0E32483g	-0.75215	6.92245	0.00123274	Nlim	cellular component organization or biogenesis
YALI0E32681g	0.649482	5.22963	0.0264931	Nlim	hexachlorocyclohexane metabolic process; riboflavin metabolic process; tyrosine metabolic process; peptidyl-tyrosine dephosphorylation; acid phosphatase activity; protein tyrosine phosphatase activity; non-membrane spanning protein tyrosine phosphatase activity; cytoplasm; protein dephosphorylation
YALI0E32725g	-0.398806	5.54419	0.0314743	Nlim	cellular macromolecule metabolic process; methylation; primary metabolic process; zinc ion binding; metal ion binding
YALI0E32769g	-0.500609	10.0077	0.0410187	Nlim	cytoplasmic part; lipid metabolic process; membrane; metabolic process; transferase activity, transferring acyl groups other than amino-acyl groups
YALI0E32835g	-2.38244	4.56268	3.76472e-06	Nlim	acyl-CoA metabolic process; acyl-CoA dehydrogenase activity; fatty acid beta-oxidation; metabolic process; oxidoreductase activity, acting on the CH-CH group of donors; flavin adenine dinucleotide binding; acyl-CoA oxidase activity; peroxisome; lipid metabolic process; fatty acid metabolic process; oxidoreductase activity; fatty acid beta-oxidation using acyl-CoA oxidase; oxidation-reduction proc…
YALI0E32857g	-0.39755	9.36206	0.0302122	Nlim	microtubule; ATP catabolic process; metabolic process; microtubule motor activity; microtubule-based movement; ATPase activity; dynein complex; nucleotide binding; ATP binding
YALI0E32901g	-1.11506	6.23253	0.0316879	Nlim	transmembrane transporter activity; transmembrane transport; integral component of membrane
YALI0E33033g	0.71557	8.9378	0.00450833	Nlim	cytoplasm; nucleus; purine nucleobase metabolic process; 'de novo' IMP biosynthetic process; phosphoribosylaminoimidazolesuccinocarboxamide synthase activity; ATP binding; purine nucleotide biosynthetic process
YALI0E33143g	0.404589	7.62004	0.0490389	Nlim	arginine metabolic process; beta-alanine metabolic process; proline metabolic process; spermidine biosynthetic process; spermidine synthase activity; metabolic process; catalytic activity; transferase activity
YALI0E33253g	0.686336	8.61357	0.0110559	Nlim	structural molecule activity; intracellular protein transport; vesicle-mediated transport; clathrin coat of trans-Golgi network vesicle; clathrin coat of coated pit
YALI0E33297g	1.04665	2.78094	0.00267441	Nlim
YALI0E33407g	1.37446	3.15757	0.00486212	Nlim	cellular protein modification process; Golgi membrane; guanosine-diphosphatase activity; metabolic process; hydrolase activity
YALI0E33561g	1.16683	0.0902881	0.0414856	Nlim
YALI0E33583g	0.643542	4.34823	0.02944	Nlim	catalytic activity; transporter activity; transmembrane transport; transport; membrane; integral component of membrane
YALI0E33803g	-0.878237	1.65918	0.0178788	Nlim	protein tyrosine kinase activity; serine family amino acid metabolic process; protein kinase activity; protein serine/threonine kinase activity; ATP binding; protein phosphorylation; transferase activity, transferring phosphorus-containing groups
YALI0E33825g	-0.41123	7.5731	0.0143494	Nlim
YALI0E33891g	-3.74429	0.126073	0.00789152	Nlim	cell wall biogenesis; structural constituent of cell wall; cell wall
YALI0E33913g	0.420162	6.37036	0.0490957	Nlim
YALI0E33935g	-0.394298	8.45067	0.0268168	Nlim	biological_process; cellular_component; hydrolase activity; molecular_function
YALI0E33957g	1.09844	6.28828	0.000912689	Nlim	histidine biosynthetic process; imidazoleglycerol-phosphate dehydratase activity; lyase activity
YALI0E34045g	-2.52744	5.9453	5.89803e-08	Nlim	hydrolase activity
YALI0E34221g	1.84044	4.93663	3.61228e-05	Nlim	acyl-carrier-protein biosynthetic process; metabolic process; N-acetyltransferase activity
YALI0E34287g	0.843449	3.84224	0.0217645	Nlim	preribosome, large subunit precursor; ribosomal large subunit biogenesis; ribosome assembly; RNA binding; nucleus; ribosome biogenesis
YALI0E34331g	-0.629194	5.25791	0.00157996	Nlim	aspartic-type endopeptidase activity; proteolysis
YALI0E34353g	-0.745985	5.75569	0.0035901	Nlim	ATP-dependent helicase activity; metabolic process; nucleic acid binding; nucleotide binding; RNA binding; helicase activity; ATP binding; mitochondrion; hydrolase activity
YALI0E34397g	0.478157	5.33368	0.0143315	Nlim	protein binding
YALI0E34540g	-0.726789	3.17156	0.014998	Nlim	mitochondrion
YALI0E34573g	1.06375	8.35861	0.00173312	Nlim	metal ion binding; ribosome biogenesis; structural constituent of ribosome; intracellular; ribosome; translation
YALI0E34727g	-0.487653	6.55953	0.0346623	Nlim	regulation of GTPase activity; positive regulation of GTPase activity; intracellular; small GTPase mediated signal transduction; regulation of small GTPase mediated signal transduction; guanyl-nucleotide exchange factor activity
YALI0E34749g	-2.38492	7.46023	1.63578e-05	Nlim	methane metabolic process; tryptophan metabolic process; response to oxidative stress; heme binding; catalase activity; peroxidase activity; oxidoreductase activity; hydrogen peroxide catabolic process; metal ion binding; oxidation-reduction process
YALI0E34771g	2.76153	6.53013	4.14791e-05	Nlim	nitrogen compound metabolic process; metabolic process; hydrolase activity, acting on carbon-nitrogen (but not peptide) bonds, in linear amides; carbon-nitrogen ligase activity, with glutamine as amido-N-donor
YALI0E34815g	0.877429	6.88779	0.000106151	Nlim	metal ion binding
YALI0E34903g	-0.731812	5.34735	0.00189111	Nlim	integral component of membrane; transmembrane transport
YALI0E35156g	7.83377	3.62585	1.06492e-07	Nlim	allophanate hydrolase activity; atrazine catabolic process; biotin carboxylase complex; cellular response to alkalinity; fatty acid biosynthetic process; nitrogen utilization; pathogenesis; peptidyl-prolyl cis-trans isomerase activity; protein folding; protein peptidyl-prolyl isomerization; urea carboxylase activity; urea catabolic process; catalytic activity; biotin carboxylase activity; metabol…
YALI0F00264g	1.14126	6.5648	3.86808e-05	Nlim	mitochondrial inner membrane; mitochondrial pyruvate transport
YALI0F00330g	-0.73646	3.93811	0.00832096	Nlim
YALI0F00396g	0.482461	7.72956	0.0493229	Nlim	proteolysis; xenobiotic metabolic process; response to toxic substance; aminopeptidase activity; cytoplasm; epoxide hydrolase activity; leukotriene biosynthetic process; leukotriene-A4 hydrolase activity; metallopeptidase activity; nucleus; peptide catabolic process; zinc ion binding
YALI0F00462g	-1.22746	10.0857	0.000115487	Nlim	transmembrane transport; water transport; transporter activity; membrane; transport; integral component of membrane
YALI0F00484g	-1.72057	12.185	1.21637e-06	Nlim	glycerolipid metabolic process; glycerol kinase activity; carbohydrate metabolic process; glycerol-3-phosphate metabolic process; phosphotransferase activity, alcohol group as acceptor; kinase activity; phosphorylation; transferase activity
YALI0F00506g	1.66352	11.1638	9.62142e-05	Nlim	peptidoglycan biosynthetic process; catalytic activity; glutamine biosynthetic process; nitrogen compound metabolic process; nucleotide binding; glutamate-ammonia ligase activity; ATP binding; cytoplasm; ligase activity
YALI0F00528g	-1.83807	6.40637	3.74399e-06	Nlim
YALI0F00858g	-0.923835	4.59759	0.00924576	Nlim	intracellular part; regulation of signal transduction; response to pheromone involved in conjugation with cellular fusion; tyrosine metabolic process; peptidyl-tyrosine dephosphorylation; protein tyrosine phosphatase activity; protein dephosphorylation; protein tyrosine/serine/threonine phosphatase activity; dephosphorylation; phosphatase activity; hydrolase activity
YALI0F00880g	0.569176	8.31316	0.005487	Nlim	ATP binding; protein folding; response to heat; heat shock protein binding; unfolded protein binding; metal ion binding
YALI0F00902g	1.06502	3.68363	0.0436002	Nlim
YALI0F00990g	0.770348	8.32938	0.035972	Nlim
YALI0F01012g	-0.758114	4.88289	0.00239269	Nlim	protein binding; zinc ion binding; peroxisome; peroxisomal membrane; membrane; integral component of membrane; metal ion binding
YALI0F01100g	1.91142	-0.264088	0.00890579	Nlim
YALI0F01254g	-1.26114	5.81794	0.000178283	Nlim	amino acid transmembrane transport; transport; amino acid transport; amino acid transmembrane transporter activity; membrane; transmembrane transport; integral component of membrane
YALI0F01452g	1.12957	8.81592	0.00571691	Nlim
YALI0F01496g	1.73911	8.24415	0.00289047	Nlim	electron carrier activity; oxidation-reduction process; glycerol ether metabolic process; protein disulfide oxidoreductase activity; cell redox homeostasis
YALI0F01518g	-3.01088	8.43002	1.03681e-05	Nlim
YALI0F01562g	-1.43932	6.70808	2.63745e-06	Nlim	regulation of transcription from RNA polymerase II promoter; transcription from RNA polymerase II promoter; sequence-specific DNA binding RNA polymerase II transcription factor activity; DNA binding; nucleus; transcription, DNA-templated; regulation of transcription, DNA-templated; zinc ion binding
YALI0F01584g	1.50085	3.69686	0.000265477	Nlim	glycolytic process; carbon utilization; fructose metabolic process; gluconeogenesis; glycerolipid metabolic process; inositol metabolic process; mannose metabolic process; catalytic activity; triose-phosphate isomerase activity; metabolic process
YALI0F01606g	3.93941	1.6006	0.000222829	Nlim	glycerolipid metabolic process; phosphorylation; glycerone kinase activity; ATP binding; glycerol metabolic process
YALI0F01628g	4.14247	3.54179	2.68562e-06	Nlim	carbon utilization; cellular nitrogen compound biosynthetic process; galactose-6-phosphate isomerase activity; pentose-phosphate shunt; ribose-5-phosphate isomerase activity; carbohydrate metabolic process; isomerase activity
YALI0F01650g	2.92793	3.9941	0.000374786	Nlim	nucleotide binding; oxidation-reduction process; metabolic process; oxidoreductase activity
YALI0F01716g	-0.508512	6.91363	0.0235088	Nlim	carboxyl- or carbamoyltransferase activity; protein tyrosine kinase activity; serine family amino acid metabolic process; protein kinase activity; protein serine/threonine kinase activity; ATP binding; protein phosphorylation; transferase activity, transferring phosphorus-containing groups
YALI0F01815g	-0.39025	9.02845	0.0152166	Nlim	protein binding
YALI0F01947g	-0.561396	8.79372	0.016874	Nlim	catalytic activity; cation binding; carbohydrate metabolic process
YALI0F02035g	-0.641673	8.58156	0.00890286	Nlim	protein binding; phosphatidylinositol binding; termination of G-protein coupled receptor signaling pathway
YALI0F02046g	0.647915	8.39259	0.0339563	Nlim
YALI0F02167g	0.68079	9.15074	0.0264515	Nlim	cellular response to drug; ER to Golgi vesicle-mediated transport; Golgi apparatus; Golgi to plasma membrane transport; intracellular protein transport; macroautophagy; intracellular; small GTPase mediated signal transduction; nucleotide binding; GTP binding
YALI0F02189g	0.504474	6.48965	0.0176448	Nlim	integral component of membrane
YALI0F02255g	-0.788048	7.4828	0.0102624	Nlim
YALI0F02277g	0.546253	5.26828	0.0196289	Nlim	endosome
YALI0F02453g	0.927081	7.25396	0.00211176	Nlim	regulation of translational termination; ribosome; translation release factor complex; cytoplasm; translational termination; translation release factor activity, codon specific
YALI0F02563g	0.88554	6.10062	0.00347444	Nlim	protein binding; metabolic process; acid-amino acid ligase activity; ligase activity
YALI0F02607g	-1.2104	4.71018	0.00108449	Nlim	D-gluconate metabolic process; isoleucine catabolic process; leucine catabolic process; nucleotide binding; valine catabolic process; phosphogluconate dehydrogenase (decarboxylating) activity; pentose-phosphate shunt; valine metabolic process; 3-hydroxyisobutyrate dehydrogenase activity; oxidoreductase activity; oxidoreductase activity, acting on the CH-OH group of donors, NAD or NADP as acceptor…
YALI0F02673g	-0.408537	6.53631	0.0300095	Nlim	microtubule associated complex; metabolic process; microtubule motor activity; kinesin complex; microtubule-based movement; microtubule binding; nucleotide binding; ATP binding; microtubule
YALI0F02717g	0.876712	4.78971	0.0040742	Nlim	cytoplasm; nucleoside kinase activity; pyrimidine ribonucleoside metabolic process; pyrimidine ribonucleotide biosynthetic process; pyrimidine-containing compound salvage; response to stimulus; metabolic process; nucleotide binding; ATP binding; kinase activity; phosphorylation; transferase activity
YALI0F02739g	0.708542	4.7173	0.0131124	Nlim	biological_process; endoplasmic reticulum; molecular_function
YALI0F02959g	-0.883294	4.04721	0.0121086	Nlim	integral component of membrane; transmembrane transport
YALI0F03069g	-0.48852	5.52809	0.0305062	Nlim	protein binding; zinc ion binding; metal ion binding
YALI0F03201g	0.490002	7.46337	0.0377854	Nlim	aerobic respiration; enzyme regulator activity; mitochondrial electron transport, cytochrome c to oxygen; proton transport; regulation of catalytic activity; hydrogen ion transmembrane transport; cytochrome-c oxidase activity; mitochondrial respiratory chain complex IV; mitochondrion; mitochondrial inner membrane; membrane
YALI0F03223g	-0.367073	7.4397	0.0175143	Nlim
YALI0F03432g	0.672897	8.05143	0.000705513	Nlim	cytoplasm; transport; autophagy; protein transport; membrane; pre-autophagosomal structure membrane
YALI0F03520g	0.45765	4.54161	0.0415053	Nlim
YALI0F03575g	0.337005	8.83598	0.0437143	Nlim	transcription from RNA polymerase II promoter; RNA polymerase II transcription cofactor activity; transcription cofactor activity; regulation of transcription, DNA-templated; regulation of transcription from RNA polymerase II promoter; mediator complex
YALI0F03630g	-0.598515	6.18312	0.0288398	Nlim	regulation of transcription from RNA polymerase II promoter; transcription from RNA polymerase II promoter; sequence-specific DNA binding RNA polymerase II transcription factor activity; zinc ion binding; DNA binding; nucleus; transcription, DNA-templated; regulation of transcription, DNA-templated; metal ion binding
YALI0F03685g	0.768725	1.21771	0.0354845	Nlim
YALI0F03751g	1.06602	3.73659	0.000273505	Nlim	integral component of membrane; transmembrane transport
YALI0F03817g	-0.350761	6.88247	0.0354249	Nlim	mRNA cleavage factor complex; RNA 3'-end processing; RNA splicing; snoRNA processing; nucleic acid phosphodiester bond hydrolysis; nuclease activity; endonuclease activity; nucleus; mRNA processing; hydrolase activity; metal ion binding
YALI0F03927g	0.383799	8.66293	0.0297535	Nlim	intrinsic component of endoplasmic reticulum membrane; GPI anchor metabolic process; intracellular protein transport; hydrolase activity, acting on ester bonds; endoplasmic reticulum; endoplasmic reticulum membrane; transport; protein transport; membrane; integral component of membrane; hydrolase activity
YALI0F04015g	1.07697	7.35181	0.0398122	Nlim	steroid biosynthetic process; terpenoid biosynthetic process; isopentenyl-diphosphate delta-isomerase activity; isoprenoid biosynthetic process; hydrolase activity
YALI0F04081g	0.577188	6.49082	0.0148839	Nlim	membrane
YALI0F04095g	1.08549	10.6803	0.00245909	Nlim	glutathione metabolic process; glyoxylate cycle; mitochondrion; reductive tricarboxylic acid cycle; magnesium ion binding; isocitrate metabolic process; oxidoreductase activity, acting on the CH-OH group of donors, NAD or NADP as acceptor; NAD binding; isocitrate dehydrogenase (NADP+) activity; tricarboxylic acid cycle; oxidoreductase activity; metal ion binding; oxidation-reduction process
YALI0F04103g	1.48004	5.49242	0.0213252	Nlim	mitochondrial electron transport, cytochrome c to oxygen; proton transport; respiratory chain complex IV; hydrogen ion transmembrane transport; cytochrome-c oxidase activity
YALI0F04169g	-4.23181	5.44983	4.13856e-08	Nlim	cytoplasm; glycogen catabolic process; glycogen phosphorylase activity; pyridoxal phosphate binding; phosphorylase activity; carbohydrate metabolic process; transferase activity; transferase activity, transferring glycosyl groups
YALI0F04290g	1.76832	2.86612	0.000153932	Nlim	acetyl-CoA:L-glutamate N-acetyltransferase activity; acyl-carrier-protein biosynthetic process; arginine biosynthetic process; glutamate N-acetyltransferase activity
YALI0F04378g	0.412265	7.7835	0.0106926	Nlim	ergosterol biosynthetic process; lanosterol synthase activity; metabolic process; intramolecular transferase activity
YALI0F04444g	0.87241	8.80839	0.0270744	Nlim	glycolytic process; 1,2-dichloroethane catabolic process; aldehyde dehydrogenase (NAD) activity; arginine metabolic process; beta-alanine metabolic process; bile acid biosynthetic process; carnitine biosynthetic process; fatty acid metabolic process; gluconeogenesis; glycerolipid metabolic process; histidine metabolic process; isoleucine catabolic process; L-ascorbic acid metabolic process; leuci…
YALI0F04466g	1.20579	3.54726	0.0103551	Nlim
YALI0F04554g	0.578956	7.71516	0.0152489	Nlim	biological_process; molecular_function
YALI0F04598g	-3.32129	0.486908	0.0003633	Nlim
YALI0F04884g	-0.496561	6.41535	0.0132863	Nlim
YALI0F04972g	1.40196	4.74354	0.0057043	Nlim
YALI0F05060g	0.734248	4.22559	0.00695599	Nlim	biological_process; cytoplasm; fungal-type vacuole membrane; molecular_function
YALI0F05192g	1.00731	4.44111	0.0122005	Nlim	catalytic activity; metabolic process; histidine biosynthetic process; 1-(5-phosphoribosyl)-5-[(5-phosphoribosylamino)methylideneamino]imidazole-4-carboxamide isomerase activity; cytoplasm; cellular amino acid biosynthetic process; isomerase activity
YALI0F05346g	0.63835	3.93615	0.0342072	Nlim	transcription factor complex; sequence-specific DNA binding transcription factor activity; signal transducer activity; regulation of transcription, DNA-templated; signal transduction; zinc ion binding; sequence-specific DNA binding
YALI0F05390g	-0.833558	7.11028	0.000265477	Nlim	cation binding; cell adhesion molecule binding; cell surface; cell-substrate adhesion; fungal-type cell wall organization; starch metabolic process; sucrose metabolic process; hydrolase activity, hydrolyzing O-glycosyl compounds; carbohydrate metabolic process; glucan exo-1,3-beta-glucosidase activity; extracellular region; metabolic process; hydrolase activity; hydrolase activity, acting on glyc…
YALI0F05478g	0.547717	5.92331	0.00503513	Nlim	translation initiation factor activity; translational initiation
YALI0F05500g	-0.484043	5.21446	0.0319529	Nlim	plasma membrane; transmembrane transport; transport; membrane; integral component of membrane
YALI0F05698g	-0.479151	5.58529	0.0148839	Nlim	protein binding; nucleic acid binding; zinc ion binding; hydrolase activity, acting on acid anhydrides, in phosphorus-containing anhydrides; nucleotide binding; DNA binding; helicase activity; ATP binding; nucleus; cytoplasm; DNA repair; cellular response to DNA damage stimulus; hydrolase activity; metal ion binding
YALI0F05874g	0.480264	7.46842	0.0184404	Nlim	cystathionine beta-lyase activity; cystathionine gamma-lyase activity; cysteine biosynthetic process via cystathionine; glycine metabolic process; L-cysteine desulfhydrase activity; L-cystine L-cysteine-lyase (deaminating); L-serine metabolic process; methionine metabolic process; threonine metabolic process; transsulfuration; metabolic process; catalytic activity; pyridoxal phosphate binding
YALI0F05940g	1.60657	8.50302	8.7106e-05	Nlim	aminopeptidase activity; DNA binding; cysteine-type endopeptidase activity; proteolysis
YALI0F06006g	-0.76732	6.32529	0.00148673	Nlim
YALI0F06028g	-0.497945	6.9697	0.0390063	Nlim	protein binding
YALI0F06061g	0.66216	6.09554	0.0130103	Nlim	NADH dehydrogenase activity; oxidation-reduction process
YALI0F06226g	-1.17005	5.84135	0.0104461	Nlim
YALI0F06314g	0.386027	7.90511	0.044716	Nlim	cytoplasm; endopeptidase activity; threonine-type endopeptidase activity; proteasome core complex; ubiquitin-dependent protein catabolic process; proteasome core complex, alpha-subunit complex; proteolysis involved in cellular protein catabolic process; nucleus
YALI0F06358g	0.76389	8.26926	0.00580572	Nlim	glycerolipid metabolic process; retinol metabolic process; retinyl-palmitate esterase activity; Golgi membrane; triglyceride lipase activity; endosome; endoplasmic reticulum; endoplasmic reticulum membrane; Golgi apparatus; lipid metabolic process; autophagy; membrane; integral component of membrane; lipid catabolic process; hydrolase activity; late endosome membrane; multivesicular body membrane
YALI0F06380g	-1.40058	2.9249	0.000824449	Nlim	protein binding
YALI0F06424g	-0.444813	7.66732	0.00868393	Nlim	acyl-carrier-protein biosynthetic process; ceramide biosynthetic process; filamentous growth of a population of unicellular organisms; glycosphingolipid metabolic process; sphingosine N-acyltransferase activity; unidimensional cell growth; membrane; integral component of membrane
YALI0F06468g	1.78169	7.15544	1.93538e-05	Nlim	glycine metabolic process; threonine metabolic process; vitamin B6 metabolic process; catalytic activity; O-phospho-L-serine:2-oxoglutarate aminotransferase activity; L-serine biosynthetic process; metabolic process; pyridoxal phosphate binding
YALI0F06556g	-7.57954	3.57422	4.60526e-07	Nlim	catalytic activity; metabolic process
YALI0F06776g	0.835935	7.61573	0.000243014	Nlim	carbohydrate transport; transporter activity; transmembrane transporter activity; substrate-specific transmembrane transporter activity; transmembrane transport; transport; membrane; integral component of membrane
YALI0F06820g	-0.418232	4.01834	0.0406948	Nlim	biosynthetic process; hydroxymethyl-, formyl- and related transferase activity
YALI0F06826g	0.97048	6.88552	0.00600322	Nlim	protein binding
YALI0F06842g	-0.770823	5.72427	0.008377	Nlim	integral component of membrane; transmembrane transport
YALI0F06864g	-0.390361	8.23343	0.0328991	Nlim
YALI0F06974g	1.64715	2.072	0.00615209	Nlim	aldo-keto reductase (NADP) activity; oxidoreductase activity; oxidation-reduction process
YALI0F07040g	-0.525584	4.41027	0.0290526	Nlim	membrane; integral component of membrane; oxidoreductase activity; oxidation-reduction process
YALI0F07106g	2.49011	4.88561	1.21637e-06	Nlim	membrane; integral component of membrane
YALI0F07194g	-0.987823	6.09013	0.00309192	Nlim
YALI0F07282g	1.7597	6.50857	2.22627e-07	Nlim
YALI0F07381g	-0.404113	6.40965	0.0263483	Nlim
YALI0F07513g	-0.562632	8.02265	0.026566	Nlim
YALI0F07535g	-4.435	9.56875	2.44464e-07	Nlim
YALI0F07557g	-0.533282	6.60565	0.0107973	Nlim	protein tyrosine kinase activity; serine family amino acid metabolic process; protein kinase activity; protein serine/threonine kinase activity; protein phosphorylation; transferase activity, transferring phosphorus-containing groups; nucleotide binding; ATP binding
YALI0F07755g	1.00376	3.44007	0.00130974	Nlim	intracellular part
YALI0F07799g	-0.799072	4.32905	0.00064579	Nlim
YALI0F07821g	-0.945535	5.26888	0.00128567	Nlim	ATP binding; L-phenylalanine biosynthetic process; shikimate kinase activity; tryptophan biosynthetic process; tyrosine biosynthetic process; phosphorylation; carbohydrate metabolic process; kinase activity
YALI0F07909g	0.580881	6.21285	0.041839	Nlim	nucleotide binding; nucleic acid binding
YALI0F08085g	-1.57923	1.5552	0.00235024	Nlim
YALI0F08107g	-0.593458	7.12039	0.00337622	Nlim	nucleus; regulation of transcription from RNA polymerase II promoter; sequence-specific DNA binding RNA polymerase II transcription factor activity; transcription from RNA polymerase II promoter; zinc ion binding; regulation of transcription, DNA-templated
YALI0F08129g	-1.43714	8.65935	7.91242e-05	Nlim	zinc ion binding; oxidoreductase activity; oxidation-reduction process
YALI0F08217g	0.56445	6.00046	0.036499	Nlim	glycerolipid metabolic process; phospholipid catabolic process; glycerol metabolic process; lipid metabolic process; phosphoric diester hydrolase activity; glycerophosphodiester phosphodiesterase activity
YALI0F08327g	2.15104	9.67244	0.0120167	Nlim
YALI0F08393g	0.68517	8.08534	0.0139239	Nlim	nucleus; cytoplasm; transcription, DNA-templated; regulation of transcription, DNA-templated; transport; protein transport
YALI0F08481g	0.716102	5.47514	0.00317197	Nlim	endoplasmic reticulum; endoplasmic reticulum membrane; transport; protein transport; membrane; integral component of membrane
YALI0F08701g	0.752435	9.63592	0.0389761	Nlim	cellular response to drug; ergosterol biosynthetic process; mitochondrion; plasma membrane; metabolic process; sterol 24-C-methyltransferase activity; lipid metabolic process; steroid biosynthetic process; methyltransferase activity; steroid metabolic process; sterol biosynthetic process; transferase activity; methylation
YALI0F08899g	-0.623699	7.82721	0.000994003	Nlim	mitochondrial outer membrane; GTP catabolic process; GTPase activity; GTP binding; mitochondrial fusion; mitochondrial membrane
YALI0F09163g	1.56564	6.48149	0.000165721	Nlim	interaction with host; aspartic-type endopeptidase activity; proteolysis
YALI0F09185g	0.619729	10.3304	0.044301	Nlim	carbon utilization; cell surface; cellular response to biotic stimulus; cellular response to starvation; cytoplasm; filamentous growth of a population of unicellular organisms in response to biotic stimulus; filamentous growth of a population of unicellular organisms in response to starvation; gluconeogenesis; hyphal cell wall; induction by symbiont of host defense response; plasma membrane; puri…
YALI0F09251g	1.41093	5.75207	0.000138303	Nlim	urate oxidase activity; peroxisome; purine nucleobase metabolic process; oxidoreductase activity; urate catabolic process; oxidation-reduction process
YALI0F09295g	0.627442	4.69699	0.0305026	Nlim	nucleolus; purine nucleobase metabolic process; pyrimidine nucleobase metabolic process; DNA binding; DNA-directed RNA polymerase activity; transcription, DNA-templated
YALI0F09339g	1.20879	7.85023	0.00419451	Nlim	nucleobase-containing compound metabolic process; phosphotransferase activity, phosphate group as acceptor; nucleotide kinase activity; nucleobase-containing compound kinase activity; nucleotide phosphorylation; nucleotide binding; cytidylate kinase activity; ATP binding; nucleus; cytoplasm; pyrimidine nucleotide biosynthetic process; uridylate kinase activity; kinase activity; phosphorylation; t…
YALI0F09537g	0.605128	4.92828	0.0131124	Nlim
YALI0F09559g	0.790158	5.8114	0.00033516	Nlim	cytoplasmic part; protein binding; phosphatidylinositol-3-phosphate biosynthetic process; transferase activity, transferring phosphorus-containing groups; phosphotransferase activity, alcohol group as acceptor; phosphatidylinositol phosphorylation; phosphatidylinositol-mediated signaling; nucleotide binding; ATP binding; kinase activity; 1-phosphatidylinositol-3-kinase activity; phosphorylation; …
YALI0F09581g	-1.57733	4.61503	0.00163364	Nlim	nucleic acid binding; DNA binding
YALI0F09603g	1.62225	8.15174	0.000460184	Nlim	alcohol dehydrogenase (NAD) activity; formaldehyde catabolic process; formaldehyde dehydrogenase activity; glutathione binding; methane metabolic process; NAD binding; protein homodimerization activity; pyruvate catabolic process; ethanol oxidation; zinc ion binding; S-(hydroxymethyl)glutathione dehydrogenase activity; oxidoreductase activity; metal ion binding; oxidation-reduction process
YALI0F09812g	0.581301	7.11405	0.0132486	Nlim	biological_process; cell redox homeostasis; cellular_component; cytoplasm; molecular_function; nucleus; peptidase activity; proteolysis
YALI0F09966g	1.52032	8.25752	1.49823e-05	Nlim	glycine metabolic process; threonine metabolic process; phosphoglycerate dehydrogenase activity; L-serine biosynthetic process; metabolic process; amino acid binding; oxidoreductase activity, acting on the CH-OH group of donors, NAD or NADP as acceptor; NAD binding; oxidation-reduction process
YALI0F10175g	-0.702484	7.21017	0.0256691	Nlim
YALI0F10197g	-0.417163	8.07723	0.02309	Nlim	nucleotide binding; oxidoreductase activity; oxidoreductase activity, acting on the CH-NH2 group of donors, oxygen as acceptor; oxidation-reduction process
YALI0F10241g	-1.40805	3.39132	0.000708912	Nlim	nitrogen utilization; oligopeptide transmembrane transport; oligopeptide transmembrane transporter activity; plasma membrane; transmembrane transport
YALI0F10549g	3.57902	6.05776	4.87695e-09	Nlim	aspartic-type endopeptidase activity; proteolysis; peptidase activity; hydrolase activity
YALI0F10703g	-0.319239	7.38252	0.0496802	Nlim
YALI0F10747g	0.959676	5.21686	0.00936281	Nlim	protein binding
YALI0F10824g	0.858974	3.94202	0.00614583	Nlim
YALI0F10857g	-1.26536	9.38771	0.000115022	Nlim	acyl-CoA metabolic process; acyl-CoA dehydrogenase activity; fatty acid beta-oxidation; metabolic process; oxidoreductase activity, acting on the CH-CH group of donors; flavin adenine dinucleotide binding; acyl-CoA oxidase activity; peroxisome; lipid metabolic process; fatty acid metabolic process; oxidoreductase activity; fatty acid beta-oxidation using acyl-CoA oxidase; oxidation-reduction proc…
YALI0F10945g	-0.786478	6.44243	0.000879443	Nlim
YALI0F11011g	-1.11813	6.44696	0.00252284	Nlim	intracellular; zinc ion binding; nucleic acid binding; metal ion binding
YALI0F11077g	1.12503	6.0524	0.00130974	Nlim	cellular process; transferase activity, transferring phosphorus-containing groups; identical protein binding; negative regulation of catalytic activity; serine-type endopeptidase activity
YALI0F11275g	-0.822083	5.02321	0.0145424	Nlim	nucleoside-triphosphatase activity
YALI0F11297g	1.44944	7.04284	0.000265626	Nlim	ATP binding; C-4 methylsterol oxidase activity; endoplasmic reticulum; ergosterol biosynthetic process; microtubule; microtubule motor activity; microtubule-based movement; plasma membrane; iron ion binding; fatty acid biosynthetic process; oxidoreductase activity; oxidation-reduction process; membrane; integral component of membrane
YALI0F11319g	-0.344535	6.23053	0.0287511	Nlim	mediator complex; regulation of transcription from RNA polymerase II promoter; RNA polymerase II transcription cofactor activity
YALI0F11407g	1.50911	6.14817	0.000115487	Nlim
YALI0F11429g	-2.39104	2.01722	0.0363132	Nlim	glycerolipid metabolic process; lipid catabolic process; triglyceride lipase activity; lipid metabolic process; hydrolase activity
YALI0F11517g	-0.604909	8.10466	0.00329551	Nlim	ligase activity
YALI0F11583g	0.614112	6.47486	0.0141415	Nlim	chromatin silencing at rDNA; inheritance of oxidatively modified proteins involved in replicative cell aging; NAD binding; protein deacetylation; regulation of cell differentiation; zinc ion binding; NAD+ binding
YALI0F11605g	1.2521	2.71701	0.0191115	Nlim	acyl-carrier-protein biosynthetic process; metabolic process; N-acetyltransferase activity
YALI0F11627g	2.51874	4.23833	3.46121e-06	Nlim	taurine metabolic process; iron ion binding; cysteine dioxygenase activity; L-cysteine metabolic process; oxidation-reduction process
YALI0F11759g	0.508473	9.87655	0.0204529	Nlim	cytoplasm; methionine metabolic process; adenosylhomocysteinase activity; one-carbon metabolic process; hydrolase activity
YALI0F11781g	0.707545	3.97107	0.00571981	Nlim	isomerase activity; catalytic activity; metabolic process
YALI0F11935g	0.708647	6.76496	0.0175143	Nlim	oxidoreductase activity, acting on paired donors, with incorporation or reduction of molecular oxygen; iron ion binding; oxidation-reduction process; oxidoreductase activity; protein ubiquitination; ubiquitin ligase complex; ubiquitin-protein ligase activity; zinc ion binding
YALI0F12001g	0.965605	4.21105	0.00467235	Nlim	ascospore formation; axial cellular bud site selection; endoplasmic reticulum membrane; ER to Golgi transport vesicle; ER to Golgi vesicle-mediated transport; receptor activity; membrane; intracellular signal transduction
YALI0F12089g	1.49674	7.9653	5.5073e-06	Nlim	ATP catabolic process; transport; integral component of membrane; ATPase activity; ATPase activity, coupled to transmembrane movement of substances; transmembrane transport; nucleotide binding; ATP binding
YALI0F12331g	0.659476	8.43926	0.0108678	Nlim
YALI0F12463g	-0.461892	7.73964	0.0493229	Nlim	ATP catabolic process; ATPase activity; mitochondrial matrix; response to stress; nucleoside-triphosphatase activity; nucleotide binding; ATP binding
YALI0F12617g	0.91968	6.86739	0.000687549	Nlim	cellular response to stimulus; filamentous growth of a population of unicellular organisms; response to biotic stimulus; response to neutral pH; response to starvation; metabolic process; catalytic activity
YALI0F12661g	0.946192	5.14201	0.00515159	Nlim	protein binding
YALI0F12881g	0.981832	3.37045	0.0158802	Nlim
YALI0F12925g	6.24391	4.60682	4.03255e-07	Nlim	cellular response to nitrogen starvation; filamentous growth of a population of unicellular organisms in response to starvation; plasma membrane; signal transduction involved in filamentous growth; ammonium transmembrane transporter activity; ammonium transport; ammonium transmembrane transport; membrane; integral component of membrane
YALI0F12947g	1.33204	6.29655	0.00048395	Nlim	biological_process; molecular_function
YALI0F12991g	-0.328351	7.40496	0.0491298	Nlim	ribosome biogenesis; structural constituent of ribosome; intracellular; translation; small ribosomal subunit; ribosome; ribonucleoprotein complex
YALI0F13013g	1.62664	6.78559	0.0001112	Nlim	membrane
YALI0F13123g	-0.693168	3.06511	0.0087001	Nlim	nucleolus; DNA damage checkpoint; DNA repair; checkpoint clamp complex
YALI0F13145g	-0.800774	2.36346	0.0103533	Nlim	membrane
YALI0F13167g	-0.479805	6.15513	0.0360726	Nlim
YALI0F13255g	0.538228	6.89829	0.00339835	Nlim	phosphorylation; signal transducer activity; signal transduction; transferase activity, transferring phosphorus-containing groups; transport; protein transport; membrane
YALI0F13321g	-0.602185	6.8576	0.00424785	Nlim	regulation of transcription from RNA polymerase II promoter; transcription from RNA polymerase II promoter; sequence-specific DNA binding RNA polymerase II transcription factor activity; sequence-specific DNA binding transcription factor activity; zinc ion binding; DNA binding; nucleus; transcription, DNA-templated; regulation of transcription, DNA-templated; metal ion binding
YALI0F13409g	-0.549154	6.50325	0.00628866	Nlim	metalloendopeptidase activity; proteolysis; zinc ion binding; metabolic process; catalytic activity; metal ion binding
YALI0F13431g	2.55257	-1.17494	0.0177419	Nlim
YALI0F13453g	0.48103	6.72039	0.00706893	Nlim	cytoplasm; 'de novo' IMP biosynthetic process; glycine metabolic process; L-serine metabolic process; phosphoribosylformylglycinamidine cyclo-ligase activity; purine nucleobase metabolic process; homoserine kinase activity; threonine metabolic process; nucleotide binding; ATP binding; kinase activity; phosphorylation; transferase activity
YALI0F13475g	0.82306	6.50983	0.0493229	Nlim	single-species biofilm formation on inanimate substrate; nucleotide binding; nucleic acid binding
YALI0F13673g	-0.778938	7.44216	0.000980548	Nlim	intracellular; regulation of GTPase activity; positive regulation of Rho GTPase activity; positive regulation of GTPase activity; guanyl-nucleotide exchange factor activity; Rho guanyl-nucleotide exchange factor activity; regulation of Rho protein signal transduction; intracellular signal transduction
YALI0F13761g	1.45051	4.65578	8.84236e-05	Nlim	regulation of transcription, DNA-templated; nucleus; regulation of transcription from RNA polymerase II promoter; sequence-specific DNA binding RNA polymerase II transcription factor activity; transcription from RNA polymerase II promoter; zinc ion binding
YALI0F13805g	-0.458338	8.00379	0.0415023	Nlim
YALI0F13937g	1.82912	0.456699	0.0151378	Nlim	formate dehydrogenase (NAD+) activity; ATP binding; choline catabolic process; cytosol; formate catabolic process; formate dehydrogenase complex; glyoxylate metabolic process; methane metabolic process; methanol oxidation; methylamine metabolic process; NADH regeneration; protein homodimerization activity; metabolic process; oxidoreductase activity, acting on the CH-OH group of donors, NAD or NAD…
YALI0F13959g	4.02801	2.17905	0.00145041	Nlim	nitrogen utilization; oligopeptide transmembrane transport; oligopeptide transmembrane transporter activity; plasma membrane; transmembrane transport
YALI0F14091g	-0.930006	2.23366	0.0116541	Nlim
YALI0F14113g	1.62112	1.40499	0.00230157	Nlim	carboxylic ester hydrolase activity; fungal-type cell wall; phospholipase activity; metabolic process; phospholipid catabolic process
[truncated: 654 more rows]
