# Supplementary material for: Leucine Biosynthesis Is Involved in Regulating High Lipid Accumulation in Yarrowia lipolytica
Source: mBio. 2017 Jun 20;8(3):e00857-17. doi: 10.1128/mBio.00857-17 (PMC5478895; doi:10.1128/mBio.00857-17)
Supplement: DATA SET S2 [file mbo003173357sd2.xlsx]

## Sheet: TableS2
gene	PearsonR	P-value	GO term
YALI0B15268g	0.974501	8.13499e-08	oxidoreductase activity; oxidation-reduction process
YALI0D16423g	0.97427	8.50676e-08	biological_process; cellular_component; molecular_function
YALI0A10362g	0.972892	1.10155e-07	acyl-carrier-protein biosynthetic process; glycerol-3-phosphate O-acyltransferase activity; glycerolipid metabolic process; membrane; phospholipid biosynthetic process; metabolic process; O-acyltransferase activity; transferase activity, transferring acyl groups; cellular lipid metabolic process
YALI0B01364g	0.97105	1.52546e-07	isoleucine biosynthetic process; isomerase activity; valine biosynthetic process; metabolic process; 3-isopropylmalate dehydratase complex; 4 iron, 4 sulfur cluster binding; 3-isopropylmalate dehydratase activity; cellular amino acid biosynthetic process; branched-chain amino acid biosynthetic process; leucine biosynthetic process; lyase activity
YALI0E15818g	0.969381	2.01317e-07	oxidoreductase activity, acting on the CH-OH group of donors, NAD or NADP as acceptor; oxidoreductase activity; metal ion binding; oxidation-reduction process
YALI0E15400g	0.968556	2.2964e-07	glycolytic process; gluconeogenesis; histidine metabolic process; L-phenylalanine metabolic process; tyrosine metabolic process; aldehyde dehydrogenase [NAD(P)+] activity; cellular aldehyde metabolic process; metabolic process; oxidoreductase activity, acting on the aldehyde or oxo group of donors, NAD or NADP as acceptor; oxidoreductase activity; oxidation-reduction process
YALI0A03443g	0.967134	2.85794e-07	cell communication; protein binding; phosphatidylinositol binding; cytoplasm; transport; protein transport; membrane
YALI0E18568g	0.964908	3.95134e-07	acyl-carrier-protein biosynthetic process; benzoate metabolic process; bile acid biosynthetic process; fatty acid biosynthetic process; isoleucine catabolic process; leucine catabolic process; valine catabolic process; catalytic activity; metabolic process; transferase activity, transferring acyl groups other than amino-acyl groups; acetyl-CoA C-acyltransferase activity; peroxisome; lipid metabol…
YALI0E15378g	0.964267	4.32098e-07	lyase activity; mitochondrial fatty acid beta-oxidation multienzyme complex; nucleotide binding; pathogenesis; positive regulation of fatty acid beta-oxidation; oxidation-reduction process; metabolic process; oxidoreductase activity
YALI0E20405g	0.963679	4.6832e-07	catalytic activity; metabolic process
YALI0F18502g	0.955946	1.21342e-06	mitochondrion; starch metabolic process; sucrose metabolic process; glycogen (starch) synthase activity; glycogen biosynthetic process
YALI0E20625g	0.955127	1.32868e-06	nucleoside metabolic process; transferase activity; transferase activity, transferring glycosyl groups; uracil phosphoribosyltransferase activity
YALI0C17545g	0.954694	1.39293e-06	intracellular; transport; transporter activity
YALI0E17633g	0.952573	1.74478e-06	glucose metabolic process; mannose metabolic process; phosphorylation; dephosphorylation; carbohydrate phosphorylation; catalytic activity; 6-phosphofructo-2-kinase activity; fructose-2,6-bisphosphate 2-phosphatase activity; ATP binding; fructose metabolic process; fructose 2,6-bisphosphate metabolic process; metabolic process
YALI0F09251g	0.949801	2.30689e-06	urate oxidase activity; peroxisome; purine nucleobase metabolic process; oxidoreductase activity; urate catabolic process; oxidation-reduction process
YALI0B20328g	0.949551	2.3639e-06	acyl-carrier-protein biosynthetic process; metabolic process; N-acetyltransferase activity
YALI0E28153g	0.946795	3.06986e-06	binding; transferase activity, transferring phosphorus-containing groups; phosphotransferase activity, alcohol group as acceptor; phosphatidylinositol phosphorylation; phosphatidylinositol-mediated signaling; kinase activity; phosphorylation; transferase activity
YALI0C00253g	0.9448	3.67757e-06	acetolactate synthase complex; leucine biosynthetic process; pantothenate biosynthetic process; magnesium ion binding; catalytic activity; thiamine pyrophosphate binding; flavin adenine dinucleotide binding; acetolactate synthase activity; cellular amino acid biosynthetic process; branched-chain amino acid biosynthetic process; isoleucine biosynthetic process; valine biosynthetic process; transfe…
YALI0D06215g	0.943508	4.11959e-06	catalytic activity; metabolic process
YALI0C07414g	0.943469	4.13341e-06	cytoplasm; intracellular organelle; nucleotide binding; oxidation-reduction process; metabolic process; oxidoreductase activity
YALI0D08052g	0.94177	4.77938e-06	mycelium development; vacuole; serine-type carboxypeptidase activity; carboxypeptidase activity; proteolysis; peptidase activity; hydrolase activity
YALI0F16489g	0.941616	4.84135e-06	proteolysis; metallocarboxypeptidase activity; metabolic process; hydrolase activity
YALI0B04708g	-0.940442	5.3376e-06	biological_process; cellular_component; molecular_function
YALI0B16500g	0.938058	6.46835e-06	identical protein binding; IgE binding; immunoglobulin complex; negative regulation of catalytic activity; serine-type endopeptidase activity; proteolysis; peptidase activity; serine-type peptidase activity; hydrolase activity
YALI0B15444g	0.936949	7.0553e-06	lysine catabolic process; nucleotide binding; saccharopine dehydrogenase (NAD+, L-lysine-forming) activity; cellular amino acid biosynthetic process; lysine biosynthetic process; oxidoreductase activity; lysine biosynthetic process via aminoadipic acid; oxidation-reduction process
YALI0D05863g	0.934926	8.23369e-06	lipid metabolic process; phosphoric diester hydrolase activity
YALI0E25740g	0.932285	1.00004e-05	guanine catabolic process; zinc ion binding; guanine deaminase activity; hydrolase activity; hydrolase activity, acting on carbon-nitrogen (but not peptide) bonds
YALI0F20504g	0.931557	1.05364e-05	mycelium development; response to oxidative stress; heme binding; cytochrome-c peroxidase activity; peroxidase activity; mitochondrion; mitochondrial matrix; oxidoreductase activity; metal ion binding; oxidation-reduction process
YALI0F24167g	0.931078	1.09016e-05	biological_process; cellular_component; molecular_function
YALI0B17666g	0.930201	1.15952e-05	protein dimerization activity; phosphorylation; N-acetyl-gamma-glutamyl-phosphate reductase activity; acetylglutamate kinase activity; cytoplasm; mitochondrion; arginine biosynthetic process; oxidoreductase activity, acting on the aldehyde or oxo group of donors, NAD or NADP as acceptor; NAD binding; oxidation-reduction process; transferase activity
YALI0D13640g	0.929564	1.21212e-05	nucleotide catabolic process; hydrolase activity
YALI0F00484g	0.926379	1.50382e-05	glycerolipid metabolic process; glycerol kinase activity; carbohydrate metabolic process; glycerol-3-phosphate metabolic process; phosphotransferase activity, alcohol group as acceptor; kinase activity; phosphorylation; transferase activity
YALI0D22847g	0.92487	1.66019e-05	catalytic activity; arginine metabolic process; pyridoxal phosphate binding; N2-acetyl-L-ornithine:2-oxoglutarate 5-aminotransferase activity; mitochondrion; mitochondrial matrix; arginine biosynthetic process; transaminase activity; cellular amino acid biosynthetic process; transferase activity
YALI0A21076g	0.924061	1.749e-05	protein binding
YALI0F00462g	0.923524	1.81013e-05	transmembrane transport; water transport; transporter activity; membrane; transport; integral component of membrane
YALI0D00176g	0.921349	2.07479e-05	catalytic activity; metabolic process; transferase activity, transferring acyl groups other than amino-acyl groups
YALI0D04356g	-0.920366	2.20406e-05	biological_process; cellular_component; molecular_function; transferase activity; transferase activity, transferring glycosyl groups
YALI0D02453g	0.920048	2.24714e-05	binding; hydrolase activity
YALI0D23309g	0.917349	2.64061e-05	proteolysis; metallopeptidase activity; zinc ion binding
YALI0F05874g	0.917099	2.67966e-05	cystathionine beta-lyase activity; cystathionine gamma-lyase activity; cysteine biosynthetic process via cystathionine; glycine metabolic process; L-cysteine desulfhydrase activity; L-cystine L-cysteine-lyase (deaminating); L-serine metabolic process; methionine metabolic process; threonine metabolic process; transsulfuration; metabolic process; catalytic activity; pyridoxal phosphate binding
YALI0B14014g	0.916541	2.76844e-05	glycine metabolic process; L-serine metabolic process; threonine metabolic process; alcohol metabolic process; choline dehydrogenase activity; oxidoreductase activity, acting on CH-OH group of donors; flavin adenine dinucleotide binding; oxidation-reduction process
YALI0F00506g	0.91562	2.91994e-05	peptidoglycan biosynthetic process; catalytic activity; glutamine biosynthetic process; nitrogen compound metabolic process; nucleotide binding; glutamate-ammonia ligase activity; ATP binding; cytoplasm; ligase activity
YALI0F26543g	0.914929	3.03789e-05	regulation of RNA metabolic process; RNA phosphodiester bond hydrolysis, endonucleolytic; nucleic acid binding; RNA-DNA hybrid ribonuclease activity
YALI0E07744g	0.91373	3.25126e-05	catalytic activity; carbohydrate metabolic process; carbohydrate binding
YALI0E12419g	0.912243	3.53234e-05	catalytic activity; metabolic process
YALI0C16753g	0.911776	3.62427e-05	catalytic activity; carboxy-lyase activity; carboxylic acid metabolic process; pyridoxal phosphate binding; lyase activity
YALI0D24750g	0.910743	3.8348e-05	acyl-CoA metabolic process; acyl-CoA dehydrogenase activity; fatty acid beta-oxidation; metabolic process; oxidoreductase activity, acting on the CH-CH group of donors; flavin adenine dinucleotide binding; acyl-CoA oxidase activity; peroxisome; lipid metabolic process; fatty acid metabolic process; oxidoreductase activity; fatty acid beta-oxidation using acyl-CoA oxidase; oxidation-reduction proc…
YALI0C07128g	0.909599	4.07887e-05	imidazoleglycerol-phosphate synthase complex; imidazoleglycerol-phosphate synthase activity; catalytic activity; cytoplasm; metabolic process; transferase activity, transferring pentosyl groups; oxo-acid-lyase activity; histidine biosynthetic process; cellular amino acid biosynthetic process
YALI0D22352g	0.909381	4.12657e-05	ATP catabolic process; ATPase activity; cell surface; cellular response to heat; cytosol; entry into host cell; extracellular region; hyphal cell wall; induction by symbiont of host defense response; peptide binding; plasma membrane; yeast-form cell wall; response to toxic substance; nucleotide binding; ATP binding
YALI0E18502g	0.908872	4.24011e-05	FMN binding; oxidoreductase activity; riboflavin reductase (NADPH) activity; oxidation-reduction process
YALI0F19602g	0.906744	4.74146e-05	dGTPase activity; GTP catabolic process; GTPase activity; intracellular; intracellular protein transport; nucleocytoplasmic transport; plasma membrane; purine nucleobase metabolic process; small GTPase mediated signal transduction; protein transport; nucleotide binding; GTP binding
YALI0B08536g	0.905833	4.96965e-05	acetyl-CoA C-acetyltransferase activity; acyl-carrier-protein biosynthetic process; benzoate metabolic process; cellular ketone body metabolic process; ergosterol biosynthetic process; fatty acid biosynthetic process; isoleucine catabolic process; leucine catabolic process; lysine catabolic process; pyruvate metabolic process; tryptophan metabolic process; valine catabolic process; catalytic acti…
YALI0F15697g	0.905622	5.02387e-05	protein deubiquitination; ubiquitin thiolesterase activity; ubiquitin-specific protease activity; intracellular; ubiquitin-dependent protein catabolic process; proteolysis; peptidase activity; cysteine-type peptidase activity; hydrolase activity
YALI0B23430g	0.90562	5.0244e-05	oxidoreductase activity; oxidation-reduction process
YALI0F27181g	0.903078	5.71341e-05	GTP catabolic process; GTPase activity; intracellular; intracellular protein transport; membrane; nucleocytoplasmic transport; small GTPase mediated signal transduction; protein transport; nucleotide binding; GTP binding
YALI0A13387g	0.902742	5.80969e-05	alanine metabolic process; aspartate metabolic process; cytoplasm; metabolic process; nucleotide binding; asparagine synthase (glutamine-hydrolyzing) activity; ATP binding; asparagine biosynthetic process; cellular amino acid biosynthetic process; ligase activity; L-asparagine biosynthetic process
YALI0E06567g	0.902634	5.84079e-05	acyl-CoA metabolic process; acyl-CoA dehydrogenase activity; acyl-CoA oxidase activity; peroxisome; fatty acid metabolic process; fatty acid beta-oxidation; metabolic process; oxidoreductase activity, acting on the CH-CH group of donors; flavin adenine dinucleotide binding; oxidation-reduction process
YALI0E33033g	0.902108	5.99484e-05	cytoplasm; nucleus; purine nucleobase metabolic process; 'de novo' IMP biosynthetic process; phosphoribosylaminoimidazolesuccinocarboxamide synthase activity; ATP binding; purine nucleotide biosynthetic process
YALI0C23408g	0.900229	6.57144e-05	isoleucine biosynthetic process; leucine biosynthetic process; pantothenate biosynthetic process; valine biosynthetic process; catalytic activity; dihydroxy-acid dehydratase activity; metabolic process; branched-chain amino acid biosynthetic process
YALI0E28853g	0.899833	6.69807e-05	#N/A
YALI0B07447g	0.898328	7.19797e-05	isoleucine biosynthetic process; pyruvate metabolic process; valine biosynthetic process; catalytic activity; 2-isopropylmalate synthase activity; leucine biosynthetic process; carboxylic acid metabolic process; transferase activity, transferring acyl groups, acyl groups converted into alkyl on transfer
YALI0D25542g	0.896947	7.68163e-05	metal ion binding; metabolic process; catalytic activity
YALI0C20405g	0.896923	7.69051e-05	carboxylic ester hydrolase activity; cytoplasmic membrane-bounded vesicle; cytosol; methane metabolic process; S-formylglutathione hydrolase activity; formaldehyde catabolic process
YALI0A00594g	0.894496	8.6031e-05	cytoplasmic part; gene expression; heat shock protein binding; intracellular membrane-bounded organelle; intracellular non-membrane-bounded organelle; protein folding; ribonucleoprotein complex; ribosome biogenesis; unfolded protein binding
YALI0F16709g	0.890999	0.000100651	folic acid biosynthetic process; glycerolipid metabolic process; hexachlorocyclohexane metabolic process; dephosphorylation; catalytic activity; metabolic process; phosphatase activity; alkaline phosphatase activity; hydrolase activity
YALI0C09284g	0.887997	0.000114697	catalytic activity; metabolic process
YALI0F31075g	0.886852	0.000120441	pyruvate metabolic process; catalytic activity; carboxylic acid metabolic process; transferase activity, transferring acyl groups, acyl groups converted into alkyl on transfer; homocitrate synthase activity; mitochondrion; cellular amino acid biosynthetic process; lysine biosynthetic process; transferase activity; lysine biosynthetic process via aminoadipic acid
YALI0B14927g	0.884698	0.000131852	pentose-phosphate shunt; carbohydrate phosphorylation; ribokinase activity; D-ribose metabolic process; phosphotransferase activity, alcohol group as acceptor; kinase activity; phosphorylation; transferase activity
YALI0B15125g	0.884029	0.000135565	cell surface; cytoplasm; dTMP biosynthetic process; dTTP biosynthetic process; filamentous growth of a population of unicellular organisms in response to chemical stimulus; filamentous growth of a population of unicellular organisms in response to starvation; fungal-type cell wall organization; high molecular weight kininogen binding; hydrogen peroxide catabolic process; hyphal cell wall; interac…
YALI0B08184g	0.883286	0.000139786	purine nucleobase metabolic process; phosphorylation; sulfur amino acid metabolic process; adenylylsulfate kinase activity; sulfate assimilation; nucleotide binding; catalytic activity; sulfate adenylyltransferase (ATP) activity; ATP binding; cytoplasm; metabolic process; cellular amino acid biosynthetic process; methionine biosynthetic process; transferase activity; nucleotidyltransferase activi…
YALI0C23859g	0.882378	0.000145077	acyl-CoA metabolic process; fatty acid beta-oxidation using acyl-CoA oxidase; acyl-CoA dehydrogenase activity; acyl-CoA oxidase activity; peroxisome; fatty acid metabolic process; fatty acid beta-oxidation; metabolic process; oxidoreductase activity, acting on the CH-CH group of donors; flavin adenine dinucleotide binding; oxidation-reduction process
YALI0C12595g	0.882163	0.000146354	catalytic activity; metabolic process
YALI0F29667g	0.881848	0.000148235	metabolic process; thiosulfate sulfurtransferase activity; transferase activity
YALI0C21362g	0.880936	0.000153802	cellular response to nitrosative stress; filamentous growth of a population of unicellular organisms; nitric oxide catabolic process; nitric oxide dioxygenase activity; oxygen transporter activity; pathogenesis; response to defense-related host nitric oxide production; response to toxic substance; iron ion binding; electron carrier activity; oxygen transport; oxidoreductase activity; oxygen bindi…
YALI0E16753g	0.880652	0.000155568	integral component of membrane; endoplasmic reticulum membrane; hypoxanthine metabolic process; hypoxanthine phosphoribosyltransferase activity; lysophospholipase activity; phosphatidylcholine metabolic process; phospholipid catabolic process; xanthine phosphoribosyltransferase activity; XMP salvage; nucleoside metabolic process; transferase activity
YALI0E16016g	0.880645	0.000155615	cytoplasmic part; catalytic activity; metabolic process
YALI0E17699g	0.877899	0.000173521	cellular response to biotic stimulus; cellular response to starvation; filamentous growth of a population of unicellular organisms in response to biotic stimulus; filamentous growth of a population of unicellular organisms in response to starvation; hydrolase activity; metabolic process
YALI0A10879g	0.877488	0.000176337	kinase activity; ligase activity; phosphorylation; protein ubiquitination; ubiquitin-dependent protein catabolic process
YALI0A00847g	0.876336	0.000184413	cytoplasm; ion channel activity; potassium ion transport; transmembrane transport; voltage-gated potassium channel activity; integral component of membrane
YALI0F15631g	0.874668	0.000196617	oxidative phosphorylation; ATP hydrolysis coupled proton transport; proton-transporting two-sector ATPase complex, catalytic domain; proton-transporting ATPase activity, rotational mechanism
YALI0C02805g	0.874359	0.000198941	nucleotide binding; oxidation-reduction process; metabolic process; oxidoreductase activity
YALI0E13057g	0.873784	0.000203335	acyl-carrier-protein biosynthetic process; acetyl-CoA:L-glutamate N-acetyltransferase activity; arginine biosynthetic process; glutamate N-acetyltransferase activity; mitochondrial matrix
YALI0B21120g	0.872169	0.000216066	cytoplasm; protein binding
YALI0A02310g	0.871472	0.000221754	(1->6)-beta-D-glucan biosynthetic process; cytoplasm; galactose metabolic process; glycogen biosynthetic process; intein-mediated protein splicing; starch metabolic process; sucrose metabolic process; trehalose biosynthetic process; nucleotidyltransferase activity; UTP:glucose-1-phosphate uridylyltransferase activity; UDP-glucose metabolic process; metabolic process; uridylyltransferase activity
YALI0B04312g	0.870746	0.000227795	cell surface; cytoplasm; hyphal cell wall; nucleotide binding; streptomycin biosynthetic process; inositol-3-phosphate synthase activity; inositol biosynthetic process; phospholipid biosynthetic process
YALI0B02244g	0.870147	0.000232875	intracellular; protein binding; intracellular protein transport; membrane; vesicle-mediated transport
YALI0E02794g	-0.868437	0.000247873	cytoplasm; endopeptidase activity; threonine-type endopeptidase activity; proteasome core complex; ubiquitin-dependent protein catabolic process; proteasome core complex, alpha-subunit complex; proteolysis involved in cellular protein catabolic process; nucleus
YALI0A15950g	0.867721	0.000254372	histidine biosynthetic process; histidinol dehydrogenase activity; phosphoribosyl-AMP cyclohydrolase activity; phosphoribosyl-ATP diphosphatase activity; metabolic process; zinc ion binding; oxidoreductase activity; NAD binding; oxidation-reduction process
YALI0E14190g	0.866338	0.000267302	glyoxylate metabolic process; nucleotide binding; pyruvate metabolic process; reductive tricarboxylic acid cycle; catalytic activity; carbohydrate metabolic process; malate metabolic process; oxidoreductase activity, acting on the CH-OH group of donors, NAD or NADP as acceptor; L-malate dehydrogenase activity; cellular carbohydrate metabolic process; oxidoreductase activity; oxidation-reduction p…
YALI0C15851g	0.866224	0.000268394	Golgi membrane; mitochondrion; Golgi apparatus; transport; autophagy; protein transport; membrane; integral component of membrane; cytoplasmic vesicle membrane; cytoplasmic vesicle; mitochondrial membrane; pre-autophagosomal structure membrane
YALI0F04095g	0.862997	0.000300655	glutathione metabolic process; glyoxylate cycle; mitochondrion; reductive tricarboxylic acid cycle; magnesium ion binding; isocitrate metabolic process; oxidoreductase activity, acting on the CH-OH group of donors, NAD or NADP as acceptor; NAD binding; isocitrate dehydrogenase (NADP+) activity; tricarboxylic acid cycle; oxidoreductase activity; metal ion binding; oxidation-reduction process
YALI0E09603g	0.861702	0.000314413	mitochondrion; nitrogen compound metabolic process; nucleotide binding; glutamate dehydrogenase (NAD+) activity; cellular amino acid metabolic process; oxidoreductase activity; glutamate catabolic process to 2-oxoglutarate; oxidation-reduction process
YALI0C16973g	0.86152	0.000316396	DNA binding; nucleosome; nucleosome assembly; response to oxidative stress; nucleus; cytoplasm
YALI0E31493g	0.859992	0.000333334	biological_process; cellular_component; transferase activity; protein binding
YALI0A09856g	0.855978	0.000381239	L-serine metabolic process; threonine metabolic process; catalytic activity; glycine dehydrogenase (decarboxylating) activity; glycine metabolic process; glycine catabolic process; pyridoxal phosphate binding; oxidation-reduction process
YALI0E26004g	0.853663	0.000411192	carbon utilization; cytosol; fructose metabolic process; gluconeogenesis; inositol metabolic process; mannose metabolic process; mitochondrion; pentose-phosphate shunt; catalytic activity; fructose-bisphosphate aldolase activity; carbohydrate metabolic process; glycolytic process; zinc ion binding; aldehyde-lyase activity
YALI0F30987g	0.853602	0.000412007	positive regulation of transcription, DNA-templated; age-dependent response to reactive oxygen species; cellular response to drug; cellular response to starvation; filamentous growth of a population of unicellular organisms in response to chemical stimulus; filamentous growth of a population of unicellular organisms in response to starvation; fungal-type cell wall; interaction with host; methane …
YALI0E26961g	-0.852403	0.000428252	microtubule-based movement; response to antibiotic; structural molecule activity; GTPase activity; structural constituent of cytoskeleton; GTP catabolic process; microtubule-based process; protein complex; protein polymerization; nucleotide binding; GTP binding; cytoplasm; cytoskeleton; microtubule
YALI0B21670g	0.851703	0.000437962	intracellular part; metabolic process; oxidoreductase activity, acting on the CH-OH group of donors, NAD or NADP as acceptor; NAD binding; oxidoreductase activity; oxidation-reduction process
YALI0E01298g	0.851412	0.000442054	sterol binding; peroxisome; transport; lipid binding
YALI0B08118g	0.849643	0.000467534	nucleic acid binding; mitochondrion; membrane; integral component of membrane; mitochondrial membrane
YALI0B01408g	0.848178	0.000489494	serine-type carboxypeptidase activity; vacuole; carboxypeptidase activity; proteolysis; peptidase activity; hydrolase activity
YALI0A07403g	0.847646	0.000497651	cellular response to biotic stimulus; cellular response to starvation; filamentous growth of a population of unicellular organisms in response to biotic stimulus; filamentous growth of a population of unicellular organisms in response to starvation; hyphal growth; regulation of catalytic activity; Rho GDP-dissociation inhibitor activity; cytoplasm
YALI0E15488g	0.846321	0.000518462	carbohydrate metabolic process; phosphotransferase activity, alcohol group as acceptor; nucleotide binding; ATP binding; glycolytic process; kinase activity; phosphorylation; transferase activity
YALI0F06468g	0.846252	0.000519567	glycine metabolic process; threonine metabolic process; vitamin B6 metabolic process; catalytic activity; O-phospho-L-serine:2-oxoglutarate aminotransferase activity; L-serine biosynthetic process; metabolic process; pyridoxal phosphate binding
YALI0D03135g	0.84541	0.000533146	isoleucine biosynthetic process; isomerase activity; leucine biosynthetic process; metal ion binding; mitochondrion; mycelium development; pantothenate biosynthetic process; valine biosynthetic process; ketol-acid reductoisomerase activity; cellular amino acid biosynthetic process; branched-chain amino acid biosynthetic process; oxidoreductase activity; oxidoreductase activity, acting on the CH-O…
YALI0C23364g	0.845182	0.000536876	alpha-1,6-mannosyltransferase complex; mannosylation; mannosyltransferase activity; protein O-linked glycosylation; membrane
YALI0E22484g	0.845119	0.000537911	glutamine metabolic process; GMP synthase (glutamine-hydrolyzing) activity; ligase activity; transferase activity
YALI0E29139g	0.844987	0.000540086	L-phenylalanine biosynthetic process; tryptophan biosynthetic process; tyrosine biosynthetic process; RNA binding; tyrosine-tRNA ligase activity; cytoplasm; tRNA aminoacylation for protein translation; tyrosyl-tRNA aminoacylation; nucleotide binding; aminoacyl-tRNA ligase activity; ATP binding; translation; ligase activity
YALI0F09273g	0.844035	0.000555936	glycerolipid metabolic process; phosphorylation; glycerone kinase activity; ATP binding; glycerol metabolic process
YALI0D16357g	0.843603	0.000563251	fructose metabolic process; galactose metabolic process; gluconeogenesis; mannose metabolic process; pentose-phosphate shunt; 6-phosphofructokinase complex; carbohydrate phosphorylation; fructose 6-phosphate metabolic process; nucleotide binding; catalytic activity; 6-phosphofructokinase activity; ATP binding; cytoplasm; glycolytic process; metabolic process; kinase activity; phosphorylation; tra…
YALI0E14234g	0.83849	0.000655571	ATP catabolic process; transport; integral component of membrane; ATPase activity; ATPase activity, coupled to transmembrane movement of substances; transmembrane transport; nucleotide binding; ATP binding
YALI0C14388g	0.83771	0.000670623	intracellular; metabolic process; methylation; methyltransferase activity; transferase activity; zinc ion binding
YALI0D12408g	0.83712	0.000682189	regulation of catalytic activity; Rho GDP-dissociation inhibitor activity; cytoplasm
YALI0F09339g	0.835613	0.000712426	nucleobase-containing compound metabolic process; phosphotransferase activity, phosphate group as acceptor; nucleotide kinase activity; nucleobase-containing compound kinase activity; nucleotide phosphorylation; nucleotide binding; cytidylate kinase activity; ATP binding; nucleus; cytoplasm; pyrimidine nucleotide biosynthetic process; uridylate kinase activity; kinase activity; phosphorylation; t…
YALI0F10703g	0.833929	0.000747429	#N/A
YALI0C06798g	0.83307	0.000765795	cytoplasm; starch metabolic process; sucrose metabolic process; catalytic activity; hydrolase activity, hydrolyzing O-glycosyl compounds; carbohydrate metabolic process; cation binding; 1,4-alpha-glucan branching enzyme activity; glycogen biosynthetic process; transferase activity; transferase activity, transferring glycosyl groups
YALI0A03597g	0.831687	0.000796079	catalytic activity; cation binding; cell part; carbohydrate metabolic process; plasma membrane; membrane; transferase activity; anchored component of membrane
YALI0A00396g	0.831271	0.000805373	enzyme inhibitor activity; mitochondrion; negative regulation of catalytic activity; negative regulation of nucleotide metabolic process
YALI0B10340g	0.828744	0.000863618	acyl-carrier-protein biosynthetic process; alanine metabolic process; aspartate metabolic process; carnitine O-acetyltransferase activity; entry into host; pathogenesis; metabolic process; transferase activity; transferase activity, transferring acyl groups
YALI0F26521g	0.828239	0.000875632	ATP metabolic process; purine nucleobase metabolic process; nucleotide phosphorylation; adenylate kinase activity; ATP binding; nucleobase-containing compound metabolic process; phosphotransferase activity, phosphate group as acceptor; nucleobase-containing compound kinase activity; nucleotide binding; GTP binding; mitochondrion; mitochondrial matrix; ADP biosynthetic process; kinase activity; ph…
YALI0C12342g	0.828022	0.000880839	DNA binding
YALI0B09273g	0.826304	0.000922882	fungal-type vacuole; regulation of pH; calcium ion transmembrane transport; cation transmembrane transport; cation transport; calcium ion transport; cation transmembrane transporter activity; calcium:hydrogen antiporter activity; transmembrane transport; membrane; integral component of membrane
YALI0C06237g	0.825721	0.000937518	#N/A
YALI0A21417g	0.823713	0.000989214	carnitine biosynthetic process; glycine metabolic process; L-serine metabolic process; threonine aldolase activity; threonine metabolic process; catalytic activity; cellular amino acid metabolic process; lyase activity; pyridoxal phosphate binding
YALI0C23969g	0.8231	0.00100544	carbamoyl-phosphate synthase (ammonia) activity; carbamoyl-phosphate synthase (glutamine-hydrolyzing) activity; carbamoyl-phosphate synthase complex; glutamate metabolic process; glutamine metabolic process; pyrimidine nucleobase metabolic process; transferase activity; catalytic activity; ATP binding; nitrogen compound metabolic process; metabolic process; metal ion binding
YALI0C21582g	0.818874	0.00112291	peptidyl-histidine phosphorylation; protein histidine kinase complex; signal transduction by phosphorylation; phosphorelay sensor kinase activity; regulation of phosphorelay signal transduction system; ATP binding; phosphorylation; transferase activity, transferring phosphorus-containing groups
YALI0A11869g	-0.814506	0.00125513	ATP-dependent helicase activity; metabolic process; nucleic acid binding; hydrolase activity, acting on acid anhydrides; hydrolase activity, acting on acid anhydrides, in phosphorus-containing anhydrides; helicase activity; ATP binding; hydrolase activity
YALI0F30129g	0.812332	0.00132525	nicotinamide metabolic process; nicotinate nucleotide metabolic process; purine nucleobase metabolic process; pyrimidine nucleobase metabolic process; catalytic activity; nucleobase-containing compound metabolic process; nucleoside metabolic process; transferase activity, transferring pentosyl groups; purine-nucleoside phosphorylase activity; transferase activity; transferase activity, transferri…
YALI0A10747g	0.812059	0.00133426	mycelium development
YALI0E34749g	0.811604	0.00134939	methane metabolic process; tryptophan metabolic process; response to oxidative stress; heme binding; catalase activity; peroxidase activity; oxidoreductase activity; hydrogen peroxide catabolic process; metal ion binding; oxidation-reduction process
YALI0D06523g	0.81115	0.00136461	endopeptidase activity; proteasome core complex; proteolysis involved in cellular protein catabolic process; proteasome complex; threonine-type endopeptidase activity; nucleus; cytoplasm; proteolysis; peptidase activity; hydrolase activity
YALI0E14487g	-0.809344	0.00142649	#N/A
YALI0A00891g	0.808385	0.00146021	protein dephosphorylation; metabolic process; dephosphorylation; phosphoprotein phosphatase activity; hydrolase activity
YALI0E14949g	0.807853	0.00147918	isocitrate hydro-lyase (cis-aconitate-forming) activity; aconitate hydratase activity; tricarboxylic acid cycle; metabolic process; 4 iron, 4 sulfur cluster binding
YALI0E15708g	0.806038	0.00154534	glyoxysome; mycelium development; pyruvate metabolic process; catalytic activity; malate synthase activity; glyoxylate cycle; tricarboxylic acid cycle; transferase activity
YALI0E11671g	0.805195	0.00157681	carbohydrate metabolic process; pentose-phosphate shunt; 6-phosphogluconolactonase activity
YALI0E11355g	0.80477	0.00159287	transmembrane transport; proton transport; vacuolar proton-transporting V-type ATPase complex; hydrolase activity, acting on acid anhydrides, catalyzing transmembrane movement of substances
YALI0C07656g	0.802602	0.00167676	hydrolase activity
YALI0F00880g	0.795879	0.00195854	ATP binding; protein folding; response to heat; heat shock protein binding; unfolded protein binding; metal ion binding
YALI0D18337g	0.794416	0.00202438	purine nucleobase metabolic process; allantoin catabolic process; allantoicase activity
YALI0C09680g	0.794413	0.00202451	anchored component of plasma membrane; cell surface; extracellular region; fungal-type cell wall organization; hyphal cell wall; yeast-form cell wall; hydrolase activity, hydrolyzing O-glycosyl compounds; cell wall; carbohydrate metabolic process; hydrolase activity, acting on glycosyl bonds; cell wall organization
YALI0A20152g	0.794307	0.00202934	ATP binding; cell surface; cellular response to drug; drug binding; intracellular signal transduction; metal ion binding; plasma membrane; positive regulation of translational elongation; protein kinase C activity; protein phosphorylation; ribosome; serine family amino acid metabolic process; translation elongation factor activity; yeast-form cell wall; GTP catabolic process; GTPase activity; nuc…
YALI0E00396g	0.794178	0.00203526	ESCRT III complex; intralumenal vesicle formation; late endosome to vacuole transport; protein retention in Golgi apparatus; protein transport
YALI0B03080g	0.794109	0.00203841	catalytic activity; metabolic process
YALI0C22088g	0.793654	0.00205933	cellular amino acid metabolic process; metabolic process; catalytic activity; pyridoxal phosphate binding
YALI0B01298g	0.790436	0.00221206	gluconeogenesis; histidine metabolic process; L-phenylalanine metabolic process; tyrosine metabolic process; glycolytic process; aldehyde dehydrogenase [NAD(P)+] activity; cellular aldehyde metabolic process; metabolic process; oxidoreductase activity, acting on the aldehyde or oxo group of donors, NAD or NADP as acceptor; oxidoreductase activity; oxidation-reduction process
YALI0E05511g	0.787692	0.00234903	cell outer membrane; integral component of membrane
YALI0F23463g	0.783405	0.0025759	cellular response to drug; intracellular part; purine nucleobase metabolic process; AMP biosynthetic process; adenosine kinase activity; purine ribonucleoside salvage; phosphotransferase activity, alcohol group as acceptor
YALI0D17886g	-0.783053	0.00259522	nuclear pore; transport
YALI0C05170g	0.781193	0.00269929	magnesium ion binding; histidine biosynthetic process; nucleotide binding; ATP phosphoribosyltransferase activity; ATP binding; cytoplasm; cellular amino acid biosynthetic process; transferase activity; transferase activity, transferring glycosyl groups
YALI0F29821g	0.780388	0.00274529	nucleotide binding; oxidation-reduction process; metabolic process; oxidoreductase activity
YALI0D14102g	0.778288	0.00286808	mycelium development
YALI0E06457g	0.775124	0.00306102	lysine catabolic process; nucleotide binding; catalytic activity; metabolic process; phosphopantetheine binding; L-aminoadipate-semialdehyde dehydrogenase activity; cellular amino acid biosynthetic process; lysine biosynthetic process; oxidoreductase activity; lysine biosynthetic process via aminoadipic acid; oxidation-reduction process
YALI0A09812g	0.773746	0.003148	#N/A
YALI0E32065g	0.772679	0.0032167	C-8 sterol isomerase activity; cellular response to drug; endoplasmic reticulum; ergosterol biosynthetic process
YALI0E13970g	-0.772547	0.00322531	#N/A
YALI0E05291g	0.772511	0.00322763	F-actin capping protein complex; actin cytoskeleton organization; WASH complex; actin binding; cytoplasm; cytoskeleton; actin filament capping
YALI0F24387g	0.770762	0.00334294	gamma-glutamyltransferase activity; glutathione metabolic process; leukotriene metabolic process; mitochondrion; prostaglandin metabolic process; regulation of translational elongation; ribosome; taurine metabolic process; GTP catabolic process; GTPase activity; intracellular; nucleotide binding; translation elongation factor activity; GTP binding; translational elongation
YALI0A02717g	0.766567	0.00363228	metabolic process; nucleotide binding; ATP binding; kinase activity; phosphorylation; transferase activity
YALI0F06314g	0.76559	0.00370236	cytoplasm; endopeptidase activity; threonine-type endopeptidase activity; proteasome core complex; ubiquitin-dependent protein catabolic process; proteasome core complex, alpha-subunit complex; proteolysis involved in cellular protein catabolic process; nucleus
YALI0F28127g	0.762005	0.00396816	oxidation-reduction process; electron carrier activity; protein disulfide oxidoreductase activity; cell redox homeostasis
YALI0E05907g	0.761325	0.00402014	aminopeptidase activity
YALI0F24013g	0.758483	0.00424312	negative regulation of translational elongation; signal recognition particle, endoplasmic reticulum targeting; SRP-dependent cotranslational protein targeting to membrane; 7S RNA binding; endoplasmic reticulum signal peptide binding; signal recognition particle
YALI0F04554g	0.758331	0.00425528	biological_process; molecular_function
YALI0E32681g	0.758213	0.00426479	hexachlorocyclohexane metabolic process; riboflavin metabolic process; tyrosine metabolic process; peptidyl-tyrosine dephosphorylation; acid phosphatase activity; protein tyrosine phosphatase activity; non-membrane spanning protein tyrosine phosphatase activity; cytoplasm; protein dephosphorylation
YALI0E19294g	0.75571	0.00446956	nitrogen utilization; oligopeptide transmembrane transport; oligopeptide transmembrane transporter activity; plasma membrane; transmembrane transport
YALI0F21153g	0.754817	0.00454436
YALI0A19448g	-0.746321	0.00530475	aldehyde dehydrogenase family
YALI0D26147g	0.746062	0.00532929	calcium-binding mitochondrial carrier protein aralar1
YALI0D10835g	-0.736349	0.0063153	aspartic-type endopeptidase
YALI0F23243g	0.73545	0.00641301	allantoinase
YALI0E31772g	-0.735397	0.00641876	0
YALI0C15356g	-0.734541	0.00651304	peroxisome biosynthesis protein (pas1 peroxin-1)
YALI0C00649g	0.73071	0.00694721	nuclear protein qri2 nse4
YALI0D14542g	0.730688	0.00694974	camp-dependent protein kinase-
YALI0D06435g	0.730152	0.00701227	wd repeat protein
YALI0E05951g	-0.728167	0.00724726	amp binding protein
YALI0E07271g	0.727382	0.00734184	urea amidolyase
YALI0D08602g	0.727317	0.00734962	mitochondrial protein
YALI0D07128g	0.724922	0.00764412	vps21p
YALI0F14861g	0.722283	0.00797864	proteasome component
YALI0D15268g	0.720419	0.00822139	cysteinyl-trna synthetase
YALI0F28567g	0.720102	0.00826326	enoyl- hydratase isomerase family protein
YALI0A11157g	0.71808	0.00853391	atp-dependent rna helicase sub2
YALI0C05258g	0.716095	0.00880584	aromatic amino acid aminotransferase ii
YALI0F00396g	0.716053	0.00881171	ynl045w-like protein
YALI0E30855g	-0.714545	0.00902286	upf0648 protein
YALI0B21186g	0.714425	0.00903978	aminopeptidase y
YALI0C21472g	0.713945	0.00910777	atp-dependent rna helicase ded1
YALI0B06941g	0.713495	0.00917201	ribose-5-phosphate isomerase
YALI0F08415g	0.708146	0.00996064	glutamate decarboxylase
YALI0B08943g	0.702566	0.0108361	tryptophanyl-trna synthetase
YALI0A13101g	-0.701478	0.0110132	cap binding protein
YALI0D03245g	0.698564	0.0114984	0
YALI0B19998g	-0.697924	0.0116069	glutamate synthase
YALI0C21604g	0.695912	0.0119533	carboxypeptidase y precursor
YALI0E21329g	0.69551	0.0120235	ykt6p
YALI0C04928g	0.692423	0.0125721	phosphotransmitter protein ypd1
YALI0D01980g	0.688753	0.0132483	short-chain dehydrogenase
YALI0E17281g	-0.688011	0.0133884	minor allergen alt a 7
YALI0C08118g	0.686603	0.0136568	bar adaptor protein
YALI0B22506g	0.682964	0.0143692	formate dehydrogenase
YALI0F02453g	0.681569	0.0146494	eukaryotic peptide chain release factor subunit 1
YALI0E24211g	0.679132	0.0151486	vacuolar cation channel
YALI0E16346g	0.678911	0.0151945	serine hydroxymethyltransferase
YALI0E12859g	0.675816	0.0158477	peroxisomal-coenzyme a synthetase
YALI0F05456g	0.674812	0.0160642	sorting nexin-3
YALI0C06424g	0.674149	0.0162081	glucose transporter sensor
YALI0C06952g	0.674053	0.016229	phospho-2-dehydro-3-deoxyheptonate aldolase
YALI0E03388g	0.669891	0.0171558	myosin regulatory light chain cdc4
YALI0B03960g	0.667241	0.0177658	transcription factor (snd1 p100)
YALI0E11539g	0.666809	0.0178667	sister chromatid separation protein
YALI0F13453g	-0.664378	0.0184426	homoserine kinase
YALI0F25729g	-0.66073	0.0193319	ribonuclease h
YALI0D08250g	-0.65663	0.0203686	gtp cyclohydrolase ii
YALI0F09603g	0.654067	0.0210368	s- glutathione dehydrogenase
YALI0D11770g	0.653756	0.021119	26s protease regulatory subunit 6b
YALI0E17655g	0.651274	0.021783	lipase
YALI0F02046g	0.651258	0.0217872	0
YALI0F25905g	-0.648904	0.0224312	histone h3
YALI0D06930g	0.647595	0.0227953	pyruvate decarboxylase
YALI0C18315g	0.647326	0.0228705	copper amine oxidase
YALI0C20669g	0.64685	0.0230042	gamma-glutamyltranspeptidase
YALI0D07700g	0.646805	0.023017	dynein light chain cytoplasmic
YALI0B01760g	0.646536	0.0230927	nucleic acid-binding protein
YALI0A19536g	0.643765	0.0238848	retinal short-chain dehydrogenase reductase
YALI0C19085g	0.643056	0.0240907	sol1p
YALI0E24013g	0.642843	0.0241526	succinyl- ligase subunit alpha
YALI0F30481g	0.642567	0.0242334	hydroxymethylglutaryl- synthase
YALI0E33935g	0.642189	0.024344	lipase serine
YALI0E23287g	0.641535	0.0245364	high-affinity glucose transporter
YALI0F07469g	-0.638039	0.0255838	pre10p
YALI0B09647g	0.636562	0.0260357	delta-1-pyrroline-5-carboxylate dehydrogenase
YALI0F18898g	0.635767	0.0262814	glycolipid transfer protein het-c2
YALI0B08748g	0.635094	0.0264906	40s ribosomal protein s29
YALI0D14894g	0.632956	0.0271635	ornithine carbamoyltransferase
YALI0B20020g	0.632761	0.0272258	aro3p
YALI0B15752g	0.630862	0.0278345	cdc42p
YALI0F10857g	0.628056	0.0287522	acyl- oxidase
YALI0F08327g	0.616182	0.0328785	0
YALI0C11473g	-0.615036	0.033298	40s ribosomal protein s10
YALI0A21439g	0.610947	0.0348259	family taurine
YALI0D22484g	0.610085	0.0351545	serine mitochondrial precursor
YALI0D25872g	0.609348	0.0354368	sso1p
YALI0C21538g	-0.606792	0.0364295	plasma membrane channel protein
YALI0D23815g	0.606284	0.036629	dihydrolipoamide branched chain transacylase e2
YALI0F27049g	0.605938	0.0367655	actin lateral binding protein
YALI0F30899g	-0.602686	0.0380649	glutaredoxin
YALI0E24673g	0.598689	0.0397069	cell wall
YALI0E22781g	0.595299	0.0411383	oxysterol binding protein
YALI0A01452g	0.594813	0.0413465	serine proteinase inhibitor ia-2
YALI0E20537g	0.594294	0.0415696	bdf1p
YALI0F15587g	-0.594018	0.0416885	transaldolase
YALI0D21890g	-0.585458	0.0455004	alpha-mannosidase
YALI0E32208g	-0.585291	0.0455771	60s ribosomal protein l22
YALI0E07535g	0.581742	0.0472298	arginase
YALI0D18150g	0.579564	0.0482644	60s ribosomal protein l3
YALI0C21789g	0.576791	0.0496047	small secreted protein
YALI0C05687g	0.573296	0.0513307	0
YALI0D05071g	0.572232	0.0518648	mitochondrial nuclease
YALI0D21318g	0.57163	0.0521684	had superfamily
YALI0F18282g	0.571392	0.0522888	cell wall protein
YALI0C12661g	-0.565652	0.0552523	udp-glucose:glycoprotein glucosyltransferase
YALI0E04763g	-0.564585	0.0558159	spermidine synthase
YALI0B05522g	0.563671	0.056302	aspartyl aminopeptidase
YALI0F28281g	0.556005	0.0604944	nuclear pore complex subunit
YALI0C17831g	0.554108	0.0615639	glutathione synthetase
YALI0D27126g	0.550253	0.0637786	thioredoxin reductase
YALI0E08316g	-0.548506	0.0648005	0
YALI0D00583g	0.544149	0.0673972	vacuolar atp synthase subunit d
YALI0B04928g	0.537322	0.0716097	iron sulfur cluster assembly protein mitochondrial precursor
YALI0B15818g	0.536729	0.0719837	upc2
YALI0D01265g	0.530902	0.0757328	branched-chain amino acid transaminase
YALI0E22649g	0.529961	0.0763502	glucose-6-phosphate 1-dehydrogenase
YALI0B20966g	0.529083	0.0769295	stress response rci peptide
YALI0C06864g	0.528987	0.0769934	0
YALI0E18986g	-0.523876	0.0804273	polyubiquitin
YALI0F04620g	0.523166	0.0809131	0
YALI0A14806g	-0.520747	0.082581	mitochondrial-processing peptidase subunit beta
YALI0A00286g	0.519804	0.0832376	gtp binding
YALI0B00264g	0.511138	0.0894374	0
YALI0E07183g	0.511014	0.0895284	proteasome regulatory particle subunit
YALI0C18755g	0.509434	0.090692	hexaprenyl pyrophosphate mitochondrial precursor
YALI0F20988g	0.508788	0.0911712	prd1p
YALI0A14542g	0.499927	0.0979116	transcriptional repressor tup1
YALI0D17930g	0.498994	0.0986402	chorismate synthase
YALI0B01826g	0.498493	0.0990332	riboflavin kinase
YALI0F17974g	0.498109	0.0993343	bleomycin hydrolase
YALI0D22891g	0.497142	0.100097	saccharopine dehydrogenase
YALI0E07051g	-0.494441	0.102247	classes i and
YALI0B05896g	-0.493642	0.102889	60s ribosomal protein l27
YALI0B05126g	0.490916	0.1051	lanosterol 14-alpha-demethylase
YALI0E23067g	0.490869	0.105139	gtp-binding protein sas1
YALI0D19206g	-0.489548	0.106221	delta(24(24 ))-sterol reductase
YALI0F29997g	0.480914	0.113481	rsc9p
YALI0E34881g	-0.479613	0.114603	alpha beta
YALI0E31766g	0.477835	0.116148	nadh-ubiquinone oxidoreductase b18
YALI0C01111g	0.474414	0.119159	riboflavin synthase
YALI0F04972g	-0.472469	0.120893	protein
YALI0C18689g	0.469134	0.123906	peroxisomal biogenesis factor 6
YALI0E01056g	0.467863	0.125066	c-1-tetrahydrofolate synthase
YALI0F11077g	0.459537	0.132846	peptidase inhibitor i9
YALI0D07370g	-0.459219	0.133149	carbamoyl-phosphate small subunit
YALI0E02706g	0.455934	0.136309	non-repetitive nucleoporin
YALI0B20240g	-0.451859	0.140293	arc18p
YALI0D19536g	0.451694	0.140456	cullin binding protein
YALI0E14751g	0.451005	0.141138	anthranilate synthase component i
YALI0D08228g	-0.449988	0.142149	carrier protein
YALI0E29975g	0.449792	0.142344	coproporphyrinogen iii oxidase
YALI0C06369g	0.449419	0.142715	glyceraldehyde-3-phosphate dehydrogenase
YALI0E23001g	0.44712	0.145022	rho gtpase rho1
YALI0F30547g	0.444326	0.147857	dienelactone hydrolase family protein
YALI0C04092g	0.442273	0.149962	peroxisomal biogenesis factor
YALI0E10549g	-0.442032	0.150211	ygr266w-like protein
YALI0D25476g	0.437319	0.155123	pantothenate kinase
YALI0B14861g	0.437203	0.155245	nadh-ubiquinone oxidoreductase 18 kda
YALI0C01969g	0.436393	0.1561	0
YALI0C05819g	-0.431037	0.161827	membrane associated chaperone
YALI0C05148g	-0.429203	0.163818	40s ribosomal protein s28
YALI0F02497g	0.428882	0.164168	2-methylcitrate dehydratase
YALI0E01254g	0.425504	0.167882	histidinol-phosphate aminotransferase
YALI0D20702g	0.421271	0.172608	rsc complex subunit
YALI0D08998g	-0.419864	0.174197	nup84p
YALI0F06826g	-0.418762	0.175449	ubiquitin-like modifier
YALI0F17996g	-0.413672	0.181302	potential abc family transporter
YALI0E26455g	0.411078	0.18433	histone h2b
YALI0F11979g	0.409839	0.185788	rtg1p
YALI0E34309g	0.40407	0.192669	signal recognition particle
YALI0B00858g	0.403053	0.193898	hmo1p
YALI0E34573g	0.400948	0.196458	60s ribosomal protein l43
YALI0F22341g	0.391723	0.207919	proteasome component pup3
YALI0F27951g	0.383854	0.218009	programmed cell death protein 5
YALI0E25652g	-0.381689	0.220836	nma2p
YALI0D00825g	0.381353	0.221277	potential aspartate aminotransferase
YALI0D02497g	-0.379091	0.224258	threonine deaminase
YALI0F28545g	-0.377587	0.226253	duf1776-domain-containing protein
YALI0E07601g	-0.372701	0.232807	domain-containing protein
YALI0D26367g	0.370695	0.235531	argininosuccinate lyase
YALI0E02728g	0.37034	0.236016	mitochondrial precursor
YALI0E14927g	0.3553	0.25706	cdc48-dependent protein degradation adaptor protein
YALI0E32505g	-0.353948	0.259004	proteasome component pre4
YALI0D03762g	-0.350166	0.264486	26s proteasome regulatory subunit rpn10
YALI0E28292g	0.348878	0.266368	cral trio domain protein
YALI0D16753g	0.347772	0.267991	malate dehydrogenase
YALI0E31691g	-0.347331	0.268639	sui3p
YALI0E31955g	-0.340683	0.278525	60s ribosomal protein l33
YALI0D27170g	0.340105	0.279395	anthranilate phosphoribosyltransferase
YALI0E15686g	0.335678	0.286103	cbp4p
YALI0C08635g	0.332599	0.290822	actin cytoskeleton protein
YALI0E04422g	-0.331914	0.291877	0
YALI0B03762g	0.328089	0.297812	yap1 binding protein 2
YALI0F04290g	-0.326177	0.300805	peptidase s58
YALI0B09339g	0.32595	0.30116	potential 26s proteasome regulatory particle subunit rpn13p
YALI0F07513g	0.321657	0.307944	0
YALI0C15895g	0.321354	0.308426	60s ribosomal protein l17
YALI0F25465g	-0.318658	0.312732	0
YALI0E24607g	-0.317397	0.314758	leucyl-trna synthetase
YALI0B12122g	-0.303161	0.338126	dynein light chain
YALI0F02849g	0.302589	0.339084	mitochondrial precursor
YALI0E15268g	0.298607	0.345794	yfh1p
YALI0F09966g	0.296464	0.349433	3-phosphoglycerate dehydrogenase
YALI0E26477g	-0.294331	0.353078	histone h2a
YALI0E33143g	-0.288979	0.362306	spermidine synthase
YALI0C18425g	-0.285631	0.368144	msw1p
YALI0D05313g	0.269303	0.397308	ubx domain
YALI0F04059g	0.267388	0.400802	metacaspase
YALI0D09273g	0.267223	0.401104	cytochrome c
YALI0F01496g	-0.262002	0.410714	thioredoxin
YALI0C14410g	0.254429	0.424856	pentamidine resistance mitochondrial
YALI0A07084g	0.249601	0.433994	mitochondrial import receptor subunit tom20
YALI0B18458g	0.249404	0.434369	ygl242c-like protein
YALI0D18249g	0.24806	0.436932	0
YALI0E34672g	-0.246162	0.440562	succinate:fumarate antiporter
YALI0F25113g	-0.245178	0.442451	transcriptional
YALI0B12188g	0.240732	0.451028	abc multidrug transporter mdr1
YALI0B05104g	0.24004	0.452369	leucyl aminopeptidase
YALI0A09284g	0.238647	0.455077	phosphatidylglycerol phosphatidylinositol transfer protein
YALI0E05995g	0.238011	0.456316	lipase 1 precursor
YALI0C19129g	0.236775	0.458727	nuclear condensin complex subunit smc4
YALI0F02563g	-0.235659	0.460911	ubc1p
YALI0E22374g	0.233952	0.464258	yps3p
YALI0B20900g	0.232141	0.467823	yar1p
YALI0D09229g	-0.228229	0.475566	phosphoglycerate mutase family protein
YALI0F14509g	-0.220211	0.49162	ymr031c-like protein
YALI0E26433g	0.217869	0.496355	cell wall biogenesis protein
YALI0C18381g	-0.213794	0.504641	cia1p
YALI0F23045g	-0.202601	0.52771	ccr4-not transcription complex subunit
YALI0E27071g	0.201191	0.530648	tma19p
YALI0D08184g	0.191367	0.551308	heat shock protein ssa1
YALI0A19888g	-0.19109	0.551896	potential alpha- -mannanase
YALI0F20416g	0.189353	0.555583	t-complex protein 1 subunit delta
YALI0D20526g	-0.189152	0.556011	12 kda heat shock protein
YALI0D25388g	-0.188313	0.557798	serine threonine protein kinase
YALI0C07524g	-0.180646	0.574225	translation initiation factor eif1
YALI0E19745g	-0.176446	0.583304	membrane-associated proteins in eicosanoid and glutathione metabolism
YALI0A16445g	-0.176101	0.584052	copper amine oxidase
YALI0E28721g	-0.175924	0.584437	ssdna binding protein
YALI0C07777g	0.173057	0.590671	subtilisin-like serine protease
YALI0F05803g	-0.169643	0.59813	40s ribosomal protein s15
YALI0C02651g	0.158263	0.623241	pwwp domain-containing protein
YALI0F08129g	0.156478	0.627216	zinc-binding dehydrogenase family
YALI0E28930g	0.142498	0.658643	nadh-ubiquinone oxidoreductase subunit grim-19
YALI0E23185g	0.125779	0.696903	acyl- -binding protein 2
YALI0B17710g	0.125624	0.697261	secreted protein
YALI0B07183g	-0.122404	0.704709	profilin
YALI0D22022g	0.119756	0.710852	atp synthase delta mitochondrial
YALI0D25190g	-0.119746	0.710875	negative regulator of the pho system
YALI0C21934g	0.118931	0.712769	ybl036c-like protein
YALI0E33253g	-0.112069	0.728773	clathrin light chain
YALI0D10571g	0.106935	0.74081	proliferating cell nuclear antigen
YALI0C10208g	0.10522	0.744845	membrane protein
YALI0F23221g	0.10278	0.750594	threonine synthase
YALI0E17479g	-0.0939636	0.771462	chorismate mutase
YALI0F08481g	-0.0896711	0.781674	translocon protein sec61beta
YALI0E15059g	-0.0895628	0.781932	coiled-coil domain-containing protein
YALI0D06281g	0.08533	0.792034	dolichol-phosphate mannosyltransferase
YALI0F16819g	-0.0832455	0.797019	enolase
YALI0F11759g	0.0831072	0.79735	adenosylhomocysteinase
YALI0A19470g	0.0755757	0.815422	actin-binding protein
YALI0D07326g	-0.0742068	0.818716	elongation factor g mitochondrial precursor
YALI0C00605g	0.0683624	0.832808	nascent polypeptide-associated complex subunit alpha
YALI0A17941g	-0.0678884	0.833953	translation initiation factor rli1
YALI0E10857g	-0.0670422	0.835998	arp2 3 complex 16 kda subunit
YALI0D08162g	-0.0650292	0.840866	gtp-binding protein ypt1
YALI0F19888g	-0.0613099	0.849874	membrane protein
YALI0D23265g	0.0592115	0.854963	p-type atpase
YALI0B03630g	0.0564481	0.861673	ribonucleotide reductase small subunit
YALI0F12089g	-0.0559458	0.862894	likely vacuolar metal resistance abc transporter
YALI0B10736g	-0.0548035	0.865671	mitochondrial dna replication protein
YALI0B23122g	0.0536944	0.868368	ai-bp family protein
YALI0E16060g	-0.0510786	0.874735	phospholipase b
YALI0F19074g	-0.0484632	0.881108	coatomer beta subunit
YALI0F00264g	0.0409055	0.899558	member of upf0041
YALI0F29381g	0.0335214	0.917629	disulfide isomerase
YALI0D05467g	0.0323409	0.920522	nadh-ubiquinone oxidoreductase 78 kda subunit
YALI0E14575g	-0.0299912	0.926282	duf1620 domain-containing protein
YALI0E28963g	-0.0256341	0.936971	adenylosuccinate synthetase
YALI0F08745g	-0.0211694	0.947935	ubiquitin-60s ribosomal protein l40 fusion protein
YALI0F26719g	-0.0203093	0.950048	2-dehydropantoate 2-reductase
YALI0F22209g	0.0188717	0.95358	yer010c-like protein
YALI0A20207g	0.0178242	0.956154	enoyl- hydratase isomerase family protein
YALI0E21219g	-0.0128717	0.96833	60s ribosomal protein l26
YALI0F08569g	0.00633327	0.984415	40s ribosomal protein s5
